# Supplementary material for: Enhanced phenylpropanoid metabolism underlies resistance to Fusarium oxysporum f. sp. vasinfectum race 4 infection in the cotton cultivar Pima-S6 (Gossypium barbadense L.)
Source: Front Genet. 2024 Jan 8;14:1271200. doi: 10.3389/fgene.2023.1271200 (PMC10800685; doi:10.3389/fgene.2023.1271200)
Supplement: Supplementary file 2 [file DataSheet1.xlsx]

## Sheet: Index
1. logFC and FDR values (in response to FOV4 treatment) for all genes with expression detected in this study
2. GO enrichment analysis of the genes upregulated by FOV4 treatment in P3-79
3. GO enrichment analysis of the genes upregulated by FOV4 treatment in PS-7
4. GO enrichment analysis of the genes upregulated by FOV4 treatment in PS-6
5. Differential GO enrichment analysis of the three tested genotypes
6. List of Arabidopsis orthologs
7. Description of Arabidopsis orthologs
8. GO enrichment analysis data from Arabidopsis orthologs (ClueGO)
9. Complete Metabolomic analysis of PS-6, PS-7 and P3-79 roots.
9.1 Significative metabolites of PS-6 vs PS-7 and PS-6 vs P3-79 roots.
9.2 Significative metabolites with putative Identifications
10. MS Peak-to-Pathway Analysis

## Sheet: 1. logFC
	P3-79		PS-7		PS-6
GeneID	logFC	FDR	logFC	FDR	logFC	FDR
PimaS6.1ZG085934	0.0691795	0.948473	1.07882	0.19661	0.413175	0.756497
PimaS6.1ZG085938	0.266585	0.425948	-0.0292006	0.951698	-0.184136	0.704109
PimaS6.1ZG085940	-0.331788	0.697103	-0.168305	0.895702	0.61705	0.508
PimaS6.1ZG085941	0.186273	0.558084	1.70751	4.52235e-12	1.30042	6.98575e-07
PimaS6.1ZG085942	-0.191868	0.84714	-0.622095	0.434063	0.95532	0.240426
PimaS6.1ZG085943	-1.29239	6.5266e-07	1.00243	0.000221954	1.18221	1.45284e-05
PimaS6.1ZG085944	1.54149	0.464117	-1.04208	0.573049	-2.0421	0.300152
PimaS6.1ZG085947	0.601984	0.0448487	-0.399865	0.228742	-0.169518	0.715086
PimaS6.1ZG085948	0.485419	0.396405	0.374948	0.563801	-0.141478	0.886905
PimaS6.1ZG085950	-1.93725	2.50264e-12	0.46907	0.173578	1.46907	6.33429e-07
PimaS6.1ZG085951	-0.42985	0.354904	-0.831547	0.0528386	0.56424	0.266489
PimaS6.1ZG085953	-0.192779	0.737229	-0.367031	0.533278	0.0182204	0.986193
PimaS6.1ZG085955	-0.841387	0.0210837	0.159907	0.775354	0.760177	0.0765658
PimaS6.1ZG085956	-0.133743	0.642256	0.365172	0.170668	0.0225367	0.966724
PimaS6.1ZG085957	-1.63954	0.308398	0.902904	0.356875	-0.580904	0.54444
PimaS6.1ZG085963	-3.18564	0.231655	0.146619	0.953218	2.93755	0.122529
PimaS6.1ZG085966	3.49433	5.32803e-05	2.28428	0.0033335	-0.262084	0.860584
PimaS6.1ZG085968	-3.73657	1.3859e-06	-2.63462	0.00051886	0.326355	0.811817
PimaS6.1ZG085969	-5.08691	0.0103779	-3.16701	0.0416684	-1.40913	0.400865
PimaS6.1ZG085970	-1.24569	0.480063	-2.87867	0.0830451	-0.319456	0.917417
PimaS6.1ZG085971	-3.58613	0.1543	-2.86587	0.129073	-2.25151	0.249769
PimaS6.1ZG085972	-3.95168	7.49559e-09	-1.96183	0.000624128	0.584439	0.481407
PimaS6.1ZG085973	-4.76017	0.0423141	-1.32696	0.582309	3.71624	0.0649491
PimaS6.1ZG085980	3.07788	0.0638602	1.66153	0.492396	3.94499	0.0675041
PimaS6.1ZG085991	-0.0832323	0.955567	1.87883	0.118866	-1.37057	0.46891
PimaS6.1ZG086006	-4.10516	0.0956631	-0.828471	0.695228	0.580438	0.848006
PimaS6.1ZG086024	0.296698	0.908998	-0.285491	0.916564	-3.38896	0.191356
PimaS6.1ZG086032	1.40645	0.0106524	0.53525	0.43641	0.444584	0.623098
PimaS6.1ZG086036	-0.222607	0.882267	0.350984	0.906187	-0.98151	0.717324
PimaS6.1ZG086044	0.164928	0.952258	2.68749	0.24003	-0.988084	0.688196
PimaS6.1ZG086045	0.0347886	0.972189	0.349379	0.682676	0.943718	0.260161
PimaS6.1ZG086046	1.45396	0.0800699	0.288071	0.799317	0.879095	0.435925
PimaS6.1ZG086052	0.49756	0.440408	-0.168162	0.842692	0.247823	0.802969
PimaS6.1ZG086056	-0.201216	0.872911	-0.111469	0.930054	1.14417	0.352674
PimaS6.1ZG086059	-3.03277	0.241133	-0.423326	0.851054	-1.90862	0.373922
PimaS6.1ZG086060	0.74218	0.624652	0.362754	0.806002	0.305312	0.916008
PimaS6.1ZG086064	0.12712	0.877055	-0.667373	0.344766	1.07996	0.0827251
PimaS6.1ZG086072	-1.40741	0.178242	-0.0916662	0.947787	1.51776	0.166315
PimaS6.1ZG086073	-0.914037	0.614142	1.6189	0.36607	-0.626724	0.832364
PimaS6.1ZG086074	-2.43691	0.312493	2.34093	0.181509	-0.125888	0.965676
PimaS6.1ZG086082	-0.893828	0.465311	-0.0285045	0.988242	0.902904	0.56112
PimaS6.1ZG086088	0.203385	0.701308	-0.657315	0.170443	-0.515253	0.36954
PimaS6.1ZG086089	0.359361	0.429853	0.234263	0.658327	-0.760499	0.111104
PimaS6.1ZG086091	-2.44957	0.344189	-0.0101819	0.995077	4.60958	0.017316
PimaS6.1ZG086092	-4.67042	0.0645378	1.56604	0.420826	1.44695	0.559725
PimaS6.1ZG086096	1.53967	0.36645	4.76174	0.00533639	0.0119625	1
PimaS6.1ZG086098	-0.373241	0.296545	0.223234	0.583052	-0.0312569	0.963499
PimaS6.1ZG086100	0.58348	0.759437	-0.0991242	0.979284	0.312481	0.908596
PimaS6.1ZG086102	-4.76114	0.014665	-0.0888417	0.96351	-0.942505	0.528005
PimaS6.1ZG086106	-0.0133719	0.994727	0.313097	0.786865	-0.593281	0.576781
PimaS6.1ZG086110	0.0551868	0.977281	-2.43581	0.338613	0.0242061	0.992861
PimaS6.1ZG086113	-0.0133705	0.994727	0.313097	0.786865	-0.593284	0.576781
PimaS6.1ZG086118	-0.138096	0.865468	-0.203753	0.813306	-0.566098	0.495884
PimaS6.1ZG086119	-1.52699	0.385803	-3.33283	0.156106	-1.00494	0.655577
PimaS6.1ZG086120	1.18311	0.029735	0.356073	0.576218	0.313679	0.71049
PimaS6.1ZG086131	0.755398	0.194561	0.298344	0.623754	-0.481131	0.509765
PimaS6.1ZG086132	-0.0232869	0.974683	0.316708	0.527395	-0.353402	0.545038
PimaS6.1ZG086133	-0.822161	0.243935	-0.0366455	0.976973	-0.143855	0.927343
PimaS6.1ZG086136	0.0712946	0.910427	0.373845	0.540504	-0.309395	0.784415
PimaS6.1ZG086137	-1.74976	0.189105	0.0354056	0.984472	5.12548e-15	1
PimaS6.1ZG086140	-0.612803	0.0242481	0.0901546	0.828142	-0.185459	0.673796
PimaS6.1ZG086141	-0.973023	0.000715025	0.253245	0.505521	-0.0894113	0.883366
PimaS6.1ZG086146	-4.32817	2.73665e-12	-3.27773	3.03737e-07	2.05211	0.000939275
PimaS6.1ZG086151	-0.791189	0.190636	-0.39177	0.536535	0.15709	0.852926
PimaS6.1ZG086152	0.125122	0.958627	4.17818	0.070599	-0.65926	0.848063
PimaS6.1ZG086164	1.32461	0.595761	3.76166	0.0991234	-3.34575	0.226049
PimaS6.1ZG086169	3.46773	0.094768	0.343595	0.74378	0.845173	0.435005
PimaS6.1ZG086170	-0.0019616	1	0.821922	0.240071	0.785476	0.356337
PimaS6.1ZG086172	-0.696782	0.34021	-0.289199	0.715887	-0.0935574	0.93662
PimaS6.1ZG086177	-0.182888	0.782048	-0.604412	0.355463	1.08944	0.0578315
PimaS6.1ZG086178	1.03741	0.0528655	0.322483	0.681278	-0.265264	0.796057
PimaS6.1ZG086179	0.873673	0.597649	0.37504	0.835884	-0.182791	0.945418
PimaS6.1ZG086182	-4.11774	0.163778	0.137869	0.968498	1.37539	0.726093
PimaS6.1ZG086183	-3.56848	3.19004e-05	-1.35313	0.0645285	0.831966	0.320138
PimaS6.1ZG086187	0.28734	0.777501	-0.180136	0.883614	1.33437	0.149412
PimaS6.1ZG086189	0.18216	0.833313	0.429337	0.622217	1.94877	0.00318197
PimaS6.1ZG086191	-0.0852134	0.939018	1.77807	0.0584348	1.41953	0.38043
PimaS6.1ZG086193	0	1	-2.06119	0.227831	0.597319	0.837381
PimaS6.1ZG086194	0.59397	0.60473	-0.401811	0.782399	0.240403	0.89037
PimaS6.1ZG086195	-1.88627	0.249627	-0.501355	0.811929	0.1419	0.970268
PimaS6.1ZG086196	-0.586426	0.734566	-2.34284	0.0353657	-1.5829	0.234795
PimaS6.1ZG086200	-0.0450786	0.968224	0.143736	0.911038	-0.786605	0.499412
PimaS6.1ZG086201	0.20951	0.720457	-0.0483271	0.9495	0.166775	0.849322
PimaS6.1ZG086207	1.6656	0.114836	0.195558	0.873478	-0.185797	0.922695
PimaS6.1ZG086208	0.437916	0.328153	-0.685205	0.0926326	0.157272	0.794424
PimaS6.1ZG086209	0.437916	0.328153	-0.685205	0.0926326	0.157272	0.794424
PimaS6.1ZG086217	-2.66093	2.17577e-15	0.407676	0.350564	0.52347	0.285395
PimaS6.1ZG086218	-2.66093	2.17477e-15	0.407676	0.350564	0.52347	0.285395
PimaS6.1ZG086219	-2.74839	2.46759e-23	0.583227	0.130799	2.1498	2.90887e-13
PimaS6.1ZG086220	-2.84857	8.72793e-06	-0.259045	0.802697	2.39844	0.00105855
PimaS6.1ZG086223	1.07369	0.352061	1.00378	0.474756	-1.20177	0.388327
PimaS6.1ZG086228	1.0737	0.352061	1.00378	0.474756	-1.20177	0.388327
PimaS6.1ZG086229	-0.367369	0.340858	0.271434	0.510427	-0.163462	0.779348
PimaS6.1ZG086232	0.186674	0.783736	-0.902857	0.0413108	0.175429	0.795486
PimaS6.1ZG086239	2.08495	3.68145e-14	3.58023	2.06362e-30	1.3472	0.000560031
PimaS6.1ZG086241	-4.10161	6.06231e-06	-2.44948	0.0120696	1.36784	0.206437
PimaS6.1ZG086242	-0.0726162	0.915902	0.784701	0.152728	0.231416	0.784956
PimaS6.1ZG086243	-0.385994	0.61772	0.668904	0.393834	-0.248057	0.824806
PimaS6.1ZG086244	-0.799445	0.00423023	0.205559	0.591905	-0.265819	0.556726
PimaS6.1ZG086246	-0.422435	0.716425	-0.20542	0.881562	0.102727	0.96801
PimaS6.1ZG086248	1.95403	0.146679	0.599069	0.673647	-0.833549	0.653301
PimaS6.1ZG086252	-0.0159173	0.988215	0.414942	0.55632	0.2361	0.819821
PimaS6.1ZG086253	-1.9041	0.491062	1.04438	0.669292	-2.81291	0.137968
PimaS6.1ZG086254	1.02949	0.0174155	0.299945	0.595362	-0.166563	0.839791
PimaS6.1ZG086255	-0.927662	0.383641	-1.11693	0.171736	-0.554178	0.616461
PimaS6.1ZG086258	-0.376734	0.496721	0.0866324	0.908483	0.156179	0.874411
PimaS6.1ZG086261	1.32807	8.621e-06	0.258393	0.483836	-0.259932	0.574941
PimaS6.1ZG086264	1.32807	8.621e-06	0.258393	0.483836	-0.259932	0.574941
PimaS6.1ZG086267	-0.835876	0.22003	-0.310997	0.712711	1.36809	0.486771
PimaS6.1ZG086269	2.09109	0.195463	-0.116837	0.960743	-2.34832	0.209564
PimaS6.1ZG086270	-0.509958	0.836629	0.495859	0.849859	-0.971987	0.747075
PimaS6.1ZG086271	0.521399	0.0313111	0.403545	0.134217	-0.427163	0.163709
PimaS6.1ZG086272	-0.111903	0.749215	-0.74582	0.00525838	0.21562	0.599093
PimaS6.1ZG086273	-0.111903	0.749215	-0.745822	0.00525757	0.21562	0.599063
PimaS6.1ZG086274	0.521399	0.0313111	0.403545	0.134217	-0.427163	0.163709
PimaS6.1ZG086277	5.33341	0.009177	-3.20145	0.221118	1.13671e-05	1
PimaS6.1ZG086278	-2.79518	8.49357e-25	0.464517	0.162134	0.792838	0.0147951
PimaS6.1ZG086281	0.0047959	0.998298	0.0771099	0.916857	0.277322	0.710998
PimaS6.1ZG086282	0.00479663	0.998298	0.0771095	0.916857	0.277322	0.710998
PimaS6.1ZG086286	0.405525	0.543373	0.613552	0.29408	-0.482247	0.582171
PimaS6.1ZG086294	-0.101204	0.83613	-0.069981	0.896167	-0.0725429	0.918771
PimaS6.1ZG086299	-0.0506636	0.916053	0.513965	0.131329	-0.0785015	0.899936
PimaS6.1ZG086301	0.544355	0.779646	-1.62559	0.527402	-0.255247	0.945838
PimaS6.1ZG086303	0.673727	0.0194041	0.584694	0.0657921	-0.552423	0.136297
PimaS6.1ZG086307	-1.11592	0.457417	0.878414	0.60453	0.790382	0.71204
PimaS6.1ZG086308	0.662082	0.0206422	-0.685558	0.0225736	-0.400321	0.294704
PimaS6.1ZG086309	2.79292	4.51932e-07	1.72425	0.00323926	-0.330365	0.763263
PimaS6.1ZG086311	1.32807	8.62583e-06	0.25839	0.483836	-0.25993	0.574954
PimaS6.1ZG086312	1.32807	8.62618e-06	0.258389	0.483836	-0.259929	0.574954
PimaS6.1ZG086314	-4.70238	0.0578178	-2.81836e-06	1	-0.060593	0.955138
PimaS6.1ZG086317	-0.864255	0.122009	0.344167	0.620857	-0.0801349	0.941968
PimaS6.1ZG086318	-3.96399	0.100969	1.02855	0.530828	1.64758	0.386116
PimaS6.1ZG086319	0	1	0	1	-0.382327	0.828344
PimaS6.1ZG086320	2.73255	0.00726824	1.04452	0.518666	0.75632	0.71561
PimaS6.1ZG086324	-2.79518	8.46716e-25	0.464517	0.162115	0.792838	0.0147909
PimaS6.1ZG086327	-0.229674	0.815894	-0.947027	0.25705	0.402711	0.726437
PimaS6.1ZG086330	0.25417	0.881791	-0.0658765	0.972999	-0.257391	0.914408
PimaS6.1ZG086333	1.66938	0.298698	0.503665	0.804007	0	1
PimaS6.1ZG086335	0.185847	0.959455	-4.26803	0.145808	1.22807	0.752973
PimaS6.1ZG086336	-1.4627	0.574176	-1.00368	0.702068	1.78443	0.259105
PimaS6.1ZG086337	-2.61163	0.0271639	-1.20732	0.305135	-1.03817	0.401399
PimaS6.1ZG086339	1.89417	0.0883717	0.960861	0.438206	-0.632587	0.713255
PimaS6.1ZG086344	0.45847	0.515412	-0.538544	0.489236	0.485529	0.523357
PimaS6.1ZG086345	0.488672	0.643696	-0.0675386	0.957198	-0.879029	0.479757
PimaS6.1ZG086352	1.45746	0.571061	-0.71056	0.823666	5.12548e-15	1
PimaS6.1ZG086355	-2.35475	4.66137e-05	-1.30209	0.0151246	-1.58011	0.00295046
PimaS6.1ZG086359	-2.35475	4.66137e-05	-1.30209	0.0151246	-1.58011	0.00295046
PimaS6.1ZG086361	-0.385995	0.61772	0.668904	0.393834	-0.248058	0.824806
PimaS6.1ZG086362	-0.0726153	0.915902	0.784701	0.152728	0.231417	0.784956
PimaS6.1ZG086364	2.80901	0.00285328	3.86454	0.000871632	4.48126	0.0206915
PimaS6.1ZG086365	2.00152	0.0235935	3.0225	0.00621036	-0.21148	0.943982
PimaS6.1ZG086367	2.79292	4.51932e-07	1.72425	0.00323926	-0.330365	0.763263
PimaS6.1ZG086368	-0.150456	0.958216	-1.76825	0.423172	0.256431	0.933832
PimaS6.1ZG086369	-0.797007	0.0969856	-0.453624	0.290517	0.0705454	0.92538
PimaS6.1ZG086370	0.285107	0.916226	1.6175	0.505804	-0.84188	0.800753
PimaS6.1ZG086371	-1.13202	0.018681	-0.0235252	0.982661	-0.986952	0.163942
PimaS6.1ZG086373	-0.218545	0.755246	0.301658	0.636971	0.476764	0.44229
PimaS6.1ZG086379	1.64469	0.00843951	1.97372	0.000406428	-0.10552	0.943531
PimaS6.1ZG086381	4.30692	0.00664645	0.760601	0.523921	-1.04484	0.653018
PimaS6.1ZG086383	1.29822	3.64403e-07	-0.978591	7.99559e-05	-3.04128	3.83104e-31
PimaS6.1ZG086386	0	1	-0.816508	0.676779	-0.291625	0.920823
PimaS6.1ZG086387	0	1	-0.614992	0.757592	2.30512e-07	1
PimaS6.1ZG086388	-0.747151	0.64603	1.00732	0.544006	1.27227	0.495885
PimaS6.1ZG086389	-1.32654	0.0400451	0.827117	0.326494	0.282679	0.819821
PimaS6.1ZG086390	0.774494	0.603227	-1.45164	0.335971	0.96211	0.62976
PimaS6.1ZG086392	-0.182583	0.954492	-1.44559	0.486888	-0.809642	0.785346
PimaS6.1ZG086393	5.017	0.011235	0.499074	0.809282	0.580894	0.826539
PimaS6.1ZG086394	0.771107	0.599108	-0.515002	0.725308	-1.10652	0.46734
PimaS6.1ZG086396	1.0776	0.104317	-0.352327	0.590285	-2.60263	2.64982e-06
PimaS6.1ZG086398	-0.92766	0.383641	-1.11693	0.171736	-0.554178	0.616461
PimaS6.1ZG086399	0.676111	0.257997	0.913215	0.125303	0.109319	0.925095
PimaS6.1ZG086400	-1.3385	0.260538	0.430726	0.790408	-1.09981	0.596519
PimaS6.1ZG086401	2.35441	0.299643	-0.200686	0.729852	-1.42528	0.00126416
PimaS6.1ZG086404	1.24868	0.0976736	-0.0628833	0.956832	-1.14071	0.203822
PimaS6.1ZG086405	-1.42851	0.334439	-0.609873	0.671439	0.728484	0.608065
PimaS6.1ZG086407	-1.42852	0.334439	-0.609874	0.671439	0.728483	0.608065
PimaS6.1ZG086409	0.786078	0.148929	0.0731635	0.930062	0.0212112	0.9882
PimaS6.1ZG086415	-0.229673	0.815894	-0.947027	0.25705	0.402712	0.726437
PimaS6.1ZG086419	-0.229678	0.815894	-0.947031	0.25706	0.402707	0.726455
PimaS6.1ZG086425	6.11636	0.000811106	2.56062	0.289157	0	1
PimaS6.1ZG086427	4.30691	0.00664645	0.760628	0.523921	-1.04485	0.653018
PimaS6.1ZG086430	0.110941	0.849678	0.510139	0.299104	0.0877243	0.925889
PimaS6.1ZG086431	0.860486	0.684837	-1.08251	0.321597	-2.99106	6.96769e-14
PimaS6.1ZG086432	-1.59807	0.198659	-2.69816	0.00604724	-1.40302	0.196946
PimaS6.1ZG086434	4.30691	0.00664645	0.760632	0.523921	-1.04485	0.653018
PimaS6.1ZG086435	-0.136649	0.958669	0.52321	0.848102	1.91174	0.47195
PimaS6.1ZG086436	-2.56563	0.0358505	-1.06972	0.504664	1.90639	0.249132
PimaS6.1ZG086437	-1.07615	0.130805	0.787138	0.398992	1.20997	0.132231
PimaS6.1ZG086439	0	1	7.90928	0.00182569	7.91443	0.00313791
PimaS6.1ZG086440	-2.78206	0.294852	-3.39199	0.171094	1.20868	0.676928
PimaS6.1ZG086445	4.30691	0.00664645	0.76064	0.523921	-1.04486	0.653018
PimaS6.1ZG086448	4.30691	0.00664645	0.760634	0.523921	-1.04486	0.653018
PimaS6.1ZG086449	4.30691	0.00664645	0.760626	0.523921	-1.04485	0.653018
PimaS6.1ZG086454	-0.661159	0.0269276	-0.951059	0.00089027	0.259069	0.556565
PimaS6.1ZG086461	0	1	-1.79592	0.117249	2.15015	0.0773996
PimaS6.1ZG086464	-2.76656	7.89176e-10	0.782936	0.140603	1.03236	0.0685724
PimaS6.1ZG086465	-1.17384	0.00032766	0.645773	0.0864986	0.454676	0.351545
PimaS6.1ZG086470	-0.182898	0.80229	0.160796	0.840565	-0.747151	0.26581
PimaS6.1ZG086471	0.873672	0.597649	0.375044	0.835884	-0.182797	0.945418
PimaS6.1ZG086475	-0.218545	0.755246	0.301658	0.636971	0.476764	0.44229
PimaS6.1ZG086477	0.0550734	0.980886	0.678808	0.635008	-0.133397	0.957779
PimaS6.1ZG086478	1.3764	0.327988	-0.0298437	0.988753	-1.44313	0.28786
PimaS6.1ZG086479	-1.1255	0.289878	-0.185426	0.878683	0.808873	0.466729
PimaS6.1ZG086481	0.0291719	0.967045	1.06168	0.0191215	-0.219277	0.770906
PimaS6.1ZG086493	-0.355217	0.551966	-0.421034	0.544312	-0.449912	0.570141
PimaS6.1ZG086497	2.77151	0.00940557	1.74327	0.125005	2.52027	0.0495953
PimaS6.1ZG086503	-0.707955	0.185425	-1.97627	0.00108209	-0.467776	0.499364
PimaS6.1ZG086510	0.287691	0.915693	-0.521952	0.254988	-0.728147	0.131564
PimaS6.1ZG086512	4.30691	0.00664645	0.760626	0.523921	-1.04485	0.653018
PimaS6.1ZG086514	0.484795	0.703408	-0.191051	0.905072	-0.0837783	0.970137
PimaS6.1ZG086517	-1.2638	0.122262	0.784103	0.387338	-0.934206	0.45542
PimaS6.1ZG086521	-1.51968	6.08861e-06	-0.476138	0.260524	-0.788311	0.0592991
PimaS6.1ZG086524	-0.947102	0.0204358	-0.0776217	0.908301	-0.508843	0.374649
PimaS6.1ZG086525	-1.3385	0.260538	0.430721	0.790408	-1.0998	0.596519
PimaS6.1ZG086527	-0.504157	0.200518	0.289067	0.521227	-0.0618298	0.933873
PimaS6.1ZG086528	2.7219	0.219862	2.97778	0.217504	5.08552	0.0671583
PimaS6.1ZG086529	-0.159485	0.805326	-0.346832	0.556179	0.0949258	0.918282
PimaS6.1ZG086531	1.0776	0.104317	-0.352328	0.590285	-2.60263	2.64982e-06
PimaS6.1ZG086532	-2.07099	0.0103509	-0.918221	0.372402	0.451332	0.741532
PimaS6.1ZG086534	-3.31908	0.155683	-2.73409	0.0970674	-0.295584	0.909606
PimaS6.1ZG086535	-4.82923	0.0109787	-2.25845	0.157595	1.05239	0.598349
PimaS6.1ZG086538	4.30691	0.00664645	0.76064	0.523921	-1.04486	0.653018
PimaS6.1ZG086539	3.59831	0.0740177	-0.118523	0.963444	0.245426	0.95472
PimaS6.1ZG086548	1.45128	0.44217	3.80355	0.0927904	0	1
PimaS6.1ZG086550	-1.14825	0.0104385	-0.59165	0.106274	-0.0910895	0.900025
PimaS6.1ZG086554	2.85264	0.0439498	4.27407	0.0139887	0	1
PimaS6.1ZG086556	-0.155252	0.948603	0.561097	0.833997	-2.4268	0.403597
PimaS6.1ZG086559	0.633529	0.0797041	0.094298	0.865355	-0.587454	0.151352
PimaS6.1ZG086560	-0.783194	0.36412	-0.753981	0.480523	-2.26707	0.411562
PimaS6.1ZG086562	-1.14825	0.0104381	-0.59165	0.106274	-0.0910891	0.900025
PimaS6.1ZG086563	1.5319	0.304205	-2.08054	0.0593986	0.741232	0.653467
PimaS6.1ZG086566	3.00588	0.0495176	1.28932	0.566857	-0.731474	0.767489
PimaS6.1ZG086567	0.298953	0.394772	-0.0946757	0.819599	-0.830885	0.00504464
PimaS6.1ZG086568	-1.03773	0.60065	0.0648567	0.975887	0.870386	0.623851
PimaS6.1ZG086569	-0.932441	0.60065	0.309966	0.918636	0.28476	0.936627
PimaS6.1ZG086570	1.48519	0.48306	-1.3449	0.609147	0.181069	0.960103
PimaS6.1ZG086573	1.46357	0.000906068	0.692495	0.17845	0.350824	0.664261
PimaS6.1ZG086574	-0.744257	0.607197	-0.00215322	0.999397	0.464206	0.826935
PimaS6.1ZG086576	0.029171	0.967045	1.06168	0.0191213	-0.219276	0.770906
PimaS6.1ZG086577	-0.698395	0.0933546	-0.0948979	0.879225	-0.392954	0.490599
PimaS6.1ZG086578	-3.54846	0.00255638	-5.14118	3.68781e-08	2.51478	0.000486367
PimaS6.1ZG086579	-1.2135	0.444388	0.123694	0.909389	-3.80964	0.0809396
PimaS6.1ZG086580	-1.0489	0.210996	0.612808	0.479463	0.0409903	0.981745
PimaS6.1ZG086585	1.66561	0.114836	0.195557	0.873478	-0.185798	0.922695
PimaS6.1ZG086604	-1.50785	0.0999661	-0.574007	0.598542	0.504555	0.725412
PimaS6.1ZG086606	0.530378	0.802397	1.08558	0.638069	-0.0882064	0.977751
PimaS6.1ZG086609	-0.176005	0.950164	0.816496	0.774638	0.252633	0.939316
PimaS6.1ZG086610	-0.950234	0.00435522	-0.346269	0.436041	-0.480758	0.307106
PimaS6.1ZG086611	-6.50721	0.00240171	0.131517	0.952759	0.786692	0.733928
PimaS6.1ZG086612	-0.0506643	0.916053	0.513963	0.131345	-0.0785023	0.899936
PimaS6.1ZG086615	-0.392882	0.844371	-0.587399	0.705099	0.0487373	0.987223
PimaS6.1ZG086622	0.62732	0.788493	-2.02744	0.265091	0.417994	0.849707
PimaS6.1ZG086623	1.16815	0.0967923	0.0129176	0.992	-0.324383	0.753157
PimaS6.1ZG086631	-0.137428	0.755135	-0.0585842	0.910882	0.230761	0.650457
PimaS6.1ZG086632	-0.137428	0.755135	-0.0585839	0.910882	0.23076	0.650457
PimaS6.1ZG086634	1.73806	0.219052	0.76503	0.750719	0.506123	0.851116
PimaS6.1ZG086637	3.64627	2.34035e-13	3.6476	1.11243e-12	-0.535307	0.503853
PimaS6.1ZG086645	0.95068	0.286008	0.0585214	0.96363	-0.637656	0.619687
PimaS6.1ZG086646	-2.58202	0.31209	-0.11322	0.96363	0.0556959	0.985691
PimaS6.1ZG086647	2.7643	0.20537	0.197353	0.6732	0.78957	0.0488683
PimaS6.1ZG086648	-1.00375	0.0369797	0.254887	0.68514	0.226848	0.785431
PimaS6.1ZG086651	4.02247	0.000787607	1.71193	0.258784	5.12548e-15	1
PimaS6.1ZG086652	-0.874409	0.726593	1.61357	0.567294	2.78694	0.337414
PimaS6.1ZG086655	4.38276	5.33107e-05	3.63355	0.000592887	-0.306981	0.905845
PimaS6.1ZG086656	-2.56094	0.00116116	-1.17817	0.196228	0.935789	0.278462
PimaS6.1ZG086661	-1.37188	0.000584898	-0.874675	0.0380414	0.300559	0.622073
PimaS6.1ZG086662	0.950675	0.286017	0.0585169	0.96363	-0.637672	0.619687
PimaS6.1ZG086664	2.53411	4.05422e-09	2.10757	7.59681e-07	1.38849	0.0101802
PimaS6.1ZG086665	1.30605	0.411064	-2.73156	0.0808706	-0.944543	0.682227
PimaS6.1ZG086666	0.679265	0.413514	0.524311	0.419686	0.00325296	1
PimaS6.1ZG086668	-0.0542339	0.903149	-0.517866	0.126596	0.358973	0.406573
PimaS6.1ZG086671	-1.09631	0.413685	1.18455	0.488796	2.29987	0.143748
PimaS6.1ZG086672	-1.96432	0.000148298	0.10732	0.888363	0.296651	0.708353
PimaS6.1ZG086673	1.2029	0.555841	-3.15212	0.20445	0.332436	0.92313
PimaS6.1ZG086674	0.180458	0.937963	1.4505	0.507001	-0.543477	0.845467
PimaS6.1ZG086675	0.479305	0.286641	-1.02902	0.00400261	0.338997	0.485667
PimaS6.1ZG086677	4.22866	0.0548998	4.69117	0.0335251	0	1
PimaS6.1ZG086679	2.58997	3.11649e-09	2.65794	7.54055e-09	1.92903	0.363078
PimaS6.1ZG086680	1.79493	0.368549	-0.0120402	0.994961	-2.89886	0.295858
PimaS6.1ZG086692	1.5966	2.72532e-07	0.167383	0.65885	-0.586979	0.108121
PimaS6.1ZG086694	0.686883	0.705138	1.62198	0.492052	1.38241	0.436559
PimaS6.1ZG086697	-1.75747	7.22973e-08	0.283452	0.494549	-0.00192892	1
PimaS6.1ZG086698	-1.77205	0.000314794	-0.752258	0.26034	0.168979	0.847876
PimaS6.1ZG086702	-1.46271	0.574176	-1.00368	0.702068	1.78443	0.259105
PimaS6.1ZG086704	1.65653	0.152774	-0.660916	0.583453	0.520013	0.731776
PimaS6.1ZG086705	3.68484	0.02303	0.54862	0.80351	2.20905	0.432506
PimaS6.1ZG086706	-1.31046	0.229654	0.259533	0.843195	-0.0428468	0.981583
PimaS6.1ZG086708	0.451633	0.783521	-0.080864	0.972999	0.591255	0.774093
PimaS6.1ZG086709	0	1	-0.331954	0.854493	1.81493	0.417669
PimaS6.1ZG086718	-2.89594	1.72882e-06	0.510271	0.522423	0.576992	0.552598
PimaS6.1ZG086720	-2.33874	5.71713e-14	-0.53953	0.179175	1.18816	0.000185558
PimaS6.1ZG086724	0.380517	0.776342	0.340863	0.788697	-0.57312	0.704602
PimaS6.1ZG086729	-0.693293	0.746483	-0.739311	0.686659	-1.99186	0.285272
PimaS6.1ZG086731	-0.221968	0.741403	-1.13087	0.0390529	-0.513344	0.472755
PimaS6.1ZG086732	-2.50652	7.18631e-18	1.03844	0.000998796	1.25873	8.11057e-05
PimaS6.1ZG086741	0	1	-3.13868	0.178013	-0.247542	0.905892
PimaS6.1ZG086742	0.184375	0.832612	0.476125	0.55957	0.785565	0.368252
PimaS6.1ZG086747	-0.166216	0.660482	0.0452159	0.925834	-0.754591	0.024946
PimaS6.1ZG086749	-0.00868846	0.990255	0.289602	0.519545	-0.345443	0.508139
PimaS6.1ZG086752	-0.242675	0.915427	0.933787	0.616084	3.13785	0.197921
PimaS6.1ZG086759	-1.29642	0.000351375	0.0394977	0.954225	-0.648209	0.188795
PimaS6.1ZG086764	-2.145	0.000424174	-0.683833	0.388896	-0.404762	0.701227
PimaS6.1ZG086767	-0.323857	0.880916	-0.289407	0.913357	0.348705	0.887686
PimaS6.1ZG086768	3.30583	0.111108	0.0907648	0.940972	0.14684	0.918859
PimaS6.1ZG086772	-1.81702	0.247719	0.27435	0.88718	-0.15051	0.952845
PimaS6.1ZG086779	-0.664443	0.67811	1.28376	0.420464	-0.752546	0.73365
PimaS6.1ZG086781	-1.40772	0.374111	0.0123939	0.996145	0.221594	0.934042
PimaS6.1ZG086784	-1.53248	0.367709	-0.582307	0.405495	-1.01887	0.154337
PimaS6.1ZG086785	0.375468	0.760996	0.39551	0.758684	-1.13145	0.369905
PimaS6.1ZG086789	-0.394345	0.571954	0.580896	0.402351	0.439302	0.638928
PimaS6.1ZG086792	-0.617809	0.372913	0.20677	0.816648	-0.00183034	1
PimaS6.1ZG086800	3.45474	3.15364e-16	3.91842	3.80722e-19	-0.123876	0.897868
PimaS6.1ZG086804	5.50547	0.0286545	1.06122	0.749547	-4.45336	0.114671
PimaS6.1ZG086805	-0.47913	0.454087	-0.499922	0.447336	-0.562255	0.401254
PimaS6.1ZG086812	0.431813	0.532589	-0.779785	0.178056	-0.0791596	0.944921
PimaS6.1ZG086813	-0.22425	0.9337	0.00184177	1	0.73475	0.672176
PimaS6.1ZG086815	-1.38685	0.253997	0.929794	0.309012	0.980637	0.274173
PimaS6.1ZG086821	-1.88753	0.00940899	0.330173	0.646337	-0.790794	0.276875
PimaS6.1ZG086824	-2.66929	0.000627355	1.14183	0.209868	1.50953	0.127978
PimaS6.1ZG086825	-2.32227	8.56568e-08	1.33881	0.00446119	1.37683	0.00629013
PimaS6.1ZG086826	0.552199	0.448711	0.697862	0.242536	-0.237904	0.846252
PimaS6.1ZG086828	2.90379	0.000882401	0.0508419	0.972999	0.254036	0.864609
PimaS6.1ZG086830	0.235975	0.896237	-0.814735	0.540494	-0.890268	0.590632
PimaS6.1ZG086832	0.805316	0.593758	1.06154	0.606962	0	1
PimaS6.1ZG086835	3.51766	0.0165517	2.69534	0.138024	-2.30512	0.400857
PimaS6.1ZG086839	0.802326	0.481371	-0.10675	0.952664	-0.093508	0.967916
PimaS6.1ZG086841	-0.437671	0.608688	-0.330164	0.729748	0.629199	0.523059
PimaS6.1ZG086843	-1.85797	0.496027	1.53264	0.533199	-0.331112	0.932215
PimaS6.1ZG086844	-0.706836	0.755088	3.58021	0.00059953	0.278246	0.916068
PimaS6.1ZG086845	-0.413831	0.801993	0.288206	0.905286	0.855752	0.659681
PimaS6.1ZG086847	-1.41495	0.208159	0.307511	0.804396	0	1
PimaS6.1ZG086849	3.62859	2.7452e-13	3.90949	1.08966e-11	-0.216134	0.922581
PimaS6.1ZG086852	-0.1195	0.881314	-0.0071331	0.994207	0.743595	0.239255
PimaS6.1ZG086853	4.42522	0.0483479	-2.46136	0.261731	2.33745	0.364158
PimaS6.1ZG086857	2.47991	0.055862	-1.3189	0.428625	1.07247	0.592363
PimaS6.1ZG086864	-0.822116	0.561836	-6.16117	0.000132147	1.25227	0.30369
PimaS6.1ZG086865	5.30423	0.00794122	4.78809	0.0231507	5.12548e-15	1
PimaS6.1ZG086870	0.583481	0.759437	-0.0991356	0.979284	0.312483	0.908596
PimaS6.1ZG086871	-0.289917	0.899781	-1.79546	0.501245	-0.609609	0.834535
PimaS6.1ZG086872	3.55357	0.000153731	4.18846	0.0148224	-0.910272	0.778006
PimaS6.1ZG086875	-4.02696	0.0843537	-4.21853	0.060058	1.17833	0.592668
PimaS6.1ZG086881	-1.30549	0.281463	0.508497	0.631793	-0.0319239	0.990865
PimaS6.1ZG086884	0.396833	0.659175	1.83517	0.0170492	2.13254	0.0103175
PimaS6.1ZG086889	-2.44884	0.117183	-0.397999	0.843152	1.96998	0.287392
PimaS6.1ZG086891	-1.4313	0.20762	0.40086	0.789106	1.10082	0.484332
PimaS6.1ZG086892	1.22189	0.10905	1.36598	0.166456	0.395657	0.746693
PimaS6.1ZG086895	3.32449	0.00390804	3.63983	0.00522614	5.12548e-15	1
PimaS6.1ZG086897	0.389055	0.851969	2.37709	0.106662	-0.220693	0.929898
PimaS6.1ZG086899	1.12114	0.00828606	1.04586	0.00466553	-0.214976	0.75362
PimaS6.1ZG086900	-3.08605	0.228497	0.146302	0.93372	-1.06948	0.543277
PimaS6.1ZG086901	0.224949	0.897893	-0.575895	0.732827	1.02284	0.52381
PimaS6.1ZG086902	4.95562	0.0487499	6.06556	0.0204036	1.67323	0.607139
PimaS6.1ZG086904	-0.799927	0.343742	-0.36573	0.740203	-0.547171	0.657411
PimaS6.1ZG086906	-2.74314	3.03121e-12	-0.127984	0.835414	1.12965	0.0138926
PimaS6.1ZG086910	0.959234	0.188001	-2.43536	0.00134916	-0.513258	0.627719
PimaS6.1ZG086911	2.34418	0.344942	-0.86816	0.774456	-5.66608	0.0346253
PimaS6.1ZG086917	-2.41039	0.000325598	1.22175	0.10857	1.47367	0.0776072
PimaS6.1ZG086919	3.59474	0.0886069	-0.981664	0.685279	-0.362176	0.897169
PimaS6.1ZG086923	-0.456626	0.431067	0.148834	0.807274	0.0603455	0.948835
PimaS6.1ZG086924	0.558785	0.739062	-1.42973	0.436188	0.61382	0.765286
PimaS6.1ZG086925	-1.35625	0.46803	0.0302223	0.990807	3.19713	0.0286601
PimaS6.1ZG086926	0.564325	0.732299	-1.15781	0.415297	-0.3499	0.884377
PimaS6.1ZG086928	1.09143	0.0131886	2.23855	4.95668e-07	0.0569271	0.958424
PimaS6.1ZG086929	-2.60067	0.0216884	-0.979505	0.515293	1.03021	0.511503
PimaS6.1ZG086931	-0.0305651	0.990229	2.21779	0.140622	0.98877	0.67215
PimaS6.1ZG086932	-1.06633	0.0721419	0.381666	0.529061	0.492923	0.489817
PimaS6.1ZG086937	0.355992	0.430895	1.87694	3.83353e-06	1.22852	0.013205
PimaS6.1ZG086938	0.470908	0.862243	-0.359876	0.840314	-0.785546	0.781801
PimaS6.1ZG086944	0.0432423	0.984617	-2.02527	0.138331	-0.959347	0.623851
PimaS6.1ZG086948	1.32379	0.426766	2.18369	0.245579	0	1
PimaS6.1ZG086949	1.66524	0.354638	4.7541	0.0182076	-1.98547	0.414165
PimaS6.1ZG086952	2.59046	0.250853	1.64069	0.248407	0.358109	0.763634
PimaS6.1ZG086953	0.727684	0.543314	1.48543	0.1901	-0.559067	0.741431
PimaS6.1ZG086954	-2.27437	0.0961981	1.19814	0.473074	2.03003	0.262361
PimaS6.1ZG086959	-1.7174	0.517886	6.50255	0.000337545	3.38827	0.136307
PimaS6.1ZG086962	7.10588	1.18165e-09	2.85963	0.000337633	-4.05262	0.0453473
PimaS6.1ZG086963	-0.586628	0.543824	0.924454	0.229773	0.297678	0.805161
PimaS6.1ZG086968	-0.693295	0.746483	-0.739312	0.686659	-1.99187	0.285272
PimaS6.1ZG086969	1.02632	0.522611	-2.4241	0.35527	-1.76455	0.365963
PimaS6.1ZG086972	-3.11833	0.0104434	-0.692248	0.532457	-1.86849	0.0531832
PimaS6.1ZG086973	7.15148	4.66449e-05	0.512433	0.770214	0.210542	0.936627
PimaS6.1ZG086975	0.00756398	0.996616	0.56217	0.413442	-0.309453	0.75944
PimaS6.1ZG086980	1.63205	2.83547e-13	0.318899	0.267157	-1.30998	3.84273e-08
PimaS6.1ZG086984	-0.375126	0.831489	-0.995791	0.619183	1.92303	0.29243
PimaS6.1ZG086987	3.30583	0.111108	0.0907636	0.940972	0.146835	0.918859
PimaS6.1ZG086988	-2.78003	0.282942	-0.737136	0.626192	-5.50707	0.0066592
PimaS6.1ZG086989	-4.82318	0.00923074	-1.21739	0.270237	1.34687	0.0866727
PimaS6.1ZG086994	-1.90914	5.24232e-06	-3.43793	1.69647e-15	0.122825	0.870721
PimaS6.1ZG086997	-0.961794	0.124945	0.392963	0.597612	1.12784	0.0959728
PimaS6.1ZG086999	3.55358	0.000153731	4.18847	0.0148224	-0.910271	0.778006
PimaS6.1ZG087006	1.72525	0.462681	-0.323461	0.86752	1.13006	0.640487
PimaS6.1ZG087007	-0.660384	0.169369	-0.756673	0.0785107	-2.55885	5.34763e-11
PimaS6.1ZG087009	0.433815	0.794089	0.826751	0.642534	1.34849	0.464907
PimaS6.1ZG087010	0.433816	0.794089	0.826751	0.642534	1.34849	0.464907
PimaS6.1ZG087011	-1.489	7.18507e-08	-0.216545	0.56959	-0.510352	0.141049
PimaS6.1ZG087017	3.37214	1.01921e-05	0.298796	0.815174	-3.98639	0.0584251
PimaS6.1ZG087018	-3.69207	1.49844e-08	-0.657085	0.294706	0.670555	0.323987
PimaS6.1ZG087019	-1.96585	0.187437	-2.09629	0.185979	-0.398751	0.851627
PimaS6.1ZG087022	0	1	6.21781	1.03593e-07	0.497119	0.887272
PimaS6.1ZG087023	-1.44829	0.111494	0.454893	0.653899	0	1
PimaS6.1ZG087027	2.92282	0.107799	-0.774114	0.744904	-0.952197	0.734755
PimaS6.1ZG087028	-0.644658	0.42793	0.234013	0.768865	0.0811633	0.947603
PimaS6.1ZG087029	-0.951823	0.260414	-2.09178	0.000906403	-0.0110114	0.99532
PimaS6.1ZG087031	0.68716	0.725732	0.236566	0.905633	0.0443915	0.989802
PimaS6.1ZG087034	-0.743555	0.0771859	0.36689	0.387609	-0.171856	0.79311
PimaS6.1ZG087047	-4.60553	0.0810051	-3.20914	0.23331	-1.63901	0.607449
PimaS6.1ZG087048	1.97943	0.000848176	1.5443	0.0891603	-0.0572887	0.977421
PimaS6.1ZG087053	2.67125	0.00288715	-0.0673069	0.966709	-5.95364	6.1925e-05
PimaS6.1ZG087056	2.34981	0.000208735	-1.01174	0.157598	-3.66239	2.94473e-09
PimaS6.1ZG087060	6.70938	2.4516e-09	3.60306	0.00858395	-4.25934	0.0438065
PimaS6.1ZG087061	0	1	0.874931	0.508192	-3.23761	0.0256556
PimaS6.1ZG087062	-0.618999	0.722537	-0.433278	0.849615	-1.54359	0.4706
PimaS6.1ZG087067	-0.954492	0.699918	1.47727	0.341548	0.356446	0.897224
PimaS6.1ZG087073	0.48178	0.695342	0.729488	0.583077	-0.483707	0.82643
PimaS6.1ZG087075	0.485336	0.683552	-0.0587433	0.968835	-1.85404	0.100536
PimaS6.1ZG087077	-0.0236351	0.997576	0	1	1.13724	0.745309
PimaS6.1ZG087080	-0.712159	0.0233867	0.934442	0.00162803	0.973654	0.00418722
PimaS6.1ZG087085	-0.712164	0.0233971	0.934437	0.00162942	0.97366	0.00419025
PimaS6.1ZG087090	-0.333651	0.852097	0	1	0.437453	0.824283
PimaS6.1ZG087093	-1.30848	0.291618	-0.949101	0.396028	-3.32063	0.00411881
PimaS6.1ZG087094	1.89399	0.0103287	-1.30832	0.0114441	-1.5637	0.00515751
PimaS6.1ZG087095	-2.1119	0.000708834	-4.12581	9.82238e-11	0.167699	0.834205
PimaS6.1ZG087096	2.12593	0.0952091	1.31195	0.354886	0.193595	0.948609
PimaS6.1ZG087102	-3.2005	3.68279e-06	-0.82048	0.430745	-1.34193	0.092283
PimaS6.1ZG087104	0.398378	0.406426	0.28339	0.604351	0.0560983	0.951551
PimaS6.1ZG087106	0.409322	0.872186	0.72311	0.731729	0.999702	0.643695
PimaS6.1ZG087109	-0.54088	0.831908	-1.23003	0.578158	0.704521	0.828549
PimaS6.1ZG087110	-3.30042	1.87544e-09	-0.579247	0.385222	0.311178	0.726881
PimaS6.1ZG087111	-0.634421	0.602621	-0.0213967	0.989502	-0.562998	0.75004
PimaS6.1ZG087112	0.741584	0.249908	0.373933	0.631069	-0.178297	0.87895
PimaS6.1ZG087115	6.14411	0.00552427	-0.410048	0.87839	-2.04018	0.466877
PimaS6.1ZG087118	3.335	0.0647359	2.05094	0.271877	-2.20351	0.455096
PimaS6.1ZG087120	-1.01748	0.304719	0.945507	0.38421	0.152859	0.938192
PimaS6.1ZG087127	0.637362	0.835563	-0.366526	0.897162	1.15101	0.719129
PimaS6.1ZG087128	-0.167831	0.918563	-1.06649	0.425041	-2.73963	0.0401531
PimaS6.1ZG087130	4.58447	3.32453e-06	1.83093	0.0636748	-2.03576	0.204304
PimaS6.1ZG087134	1.86765	0.0295853	0.590986	0.660261	-0.10164	0.94899
PimaS6.1ZG087140	-4.72001	0.0150078	-1.6857	0.506906	-1.94436	0.49578
PimaS6.1ZG087150	-0.979685	0.0787368	0.115352	0.884341	1.22976	0.0278087
PimaS6.1ZG087151	2.14149	0.00131302	1.9231	0.0100778	0.51971	0.698844
PimaS6.1ZG087155	1.92701	0.00367287	6.02858	1.93188e-11	2.34961	0.198741
PimaS6.1ZG087156	2.13613	0.261742	0.259387	0.92297	-2.62991	0.277836
PimaS6.1ZG087157	-0.688975	0.164707	1.43238	0.0024413	0.845646	0.151436
PimaS6.1ZG087159	1.01081	0.371533	2.01923	0.12981	-0.225129	0.91628
PimaS6.1ZG087161	-0.205285	0.809994	-0.483267	0.557841	-0.639484	0.473987
PimaS6.1ZG087166	2.27998	0.000223222	0.833937	0.140524	-0.901209	0.321498
PimaS6.1ZG087174	0.686103	0.63618	0.41151	0.741439	0.265941	0.905679
PimaS6.1ZG087178	3.39059	0.0097155	5.18976	0.00120722	0.936898	0.727066
PimaS6.1ZG087186	4.43605	0.0107728	6.02377	5.72718e-06	5.12548e-15	1
PimaS6.1ZG087188	-4.28345	0.0761517	-3.51205	0.157551	-1.13884	0.712845
PimaS6.1ZG087192	0.386806	0.79789	-0.125014	0.923971	-0.465859	0.595499
PimaS6.1ZG087193	4.5171	0.0213744	4.24516	0.0385335	-3.05087	0.266434
PimaS6.1ZG087194	2.13613	0.261742	0.259387	0.92297	-2.62991	0.277836
PimaS6.1ZG087195	-0.602212	0.492887	0.836062	0.342173	-0.354209	0.916785
PimaS6.1ZG087199	1.85206	0.455857	5.32155	0.0339362	-4.7023	0.108193
PimaS6.1ZG087200	-1.54103	0.407857	3.94624	0.0524573	-1.09134	0.683198
PimaS6.1ZG087201	3.98553	0.0322446	-3.53116	0.0977144	1.11117	0.467744
PimaS6.1ZG087204	-0.72501	0.683006	-1.68656	0.396948	3.48363	0.0629722
PimaS6.1ZG087206	-0.30883	0.705324	-1.45598	0.0305167	-0.67817	0.448622
PimaS6.1ZG087207	-1.75219	0.00718163	-0.0363178	0.972398	-0.835654	0.277836
PimaS6.1ZG087208	3.75324	0.0914933	5.81315	0.00332069	2.98406	0.251588
PimaS6.1ZG087210	-1.64357	0.159926	3.24024	0.136975	0.611384	0.824965
PimaS6.1ZG087212	0.401218	0.769127	0.156219	0.907476	-0.295518	0.858954
PimaS6.1ZG087214	-1.07445	0.083674	0.422129	0.554668	-0.565141	0.444724
PimaS6.1ZG087219	-0.437364	0.778771	-0.64626	0.678003	-0.0833612	0.969143
PimaS6.1ZG087227	1.46088	8.02233e-10	0.643353	0.0168914	-0.433528	0.202786
PimaS6.1ZG087232	-0.0338178	0.940002	-0.26518	0.455504	0.163528	0.736032
PimaS6.1ZG087237	-2.34857	0.0066733	0.474593	0.55282	0.659655	0.52489
PimaS6.1ZG087240	-1.27112	0.272732	5.07963	0.000570478	-5.12548e-15	1
PimaS6.1ZG087241	2.3953	0.0249375	0.402159	0.783119	-2.50225	0.0394137
PimaS6.1ZG087243	-1.15731	0.224535	-0.100372	0.930403	-0.527073	0.699788
PimaS6.1ZG087246	2.64881	0.095857	0.931379	0.642895	-1.59456	0.432316
PimaS6.1ZG087247	3.60612	0.123599	-0.975286	0.655063	-1.35149	0.66601
PimaS6.1ZG087249	0.0550727	0.980886	0.678806	0.635008	-0.133396	0.957779
PimaS6.1ZG087253	-1.23002	0.00782555	-0.207509	0.712181	-0.303846	0.655694
PimaS6.1ZG087254	-3.24746	0.172753	-3.88947	0.062326	-2.01096	0.315293
PimaS6.1ZG087255	-1.2218	0.465437	-0.682462	0.704682	-1.0394	0.58405
PimaS6.1ZG087258	-0.253317	0.898094	0.909194	0.60437	-0.745645	0.751743
PimaS6.1ZG087259	-0.603418	0.569051	-0.289475	0.849606	0	1
PimaS6.1ZG087261	-0.603414	0.569051	-0.289474	0.849606	0	1
PimaS6.1ZG087264	-3.59326	0.174549	0.0492405	0.977904	5.10361	0.0407656
PimaS6.1ZG087265	-0.40951	0.835652	-0.316027	0.886216	-2.5403	0.342296
PimaS6.1ZG087269	0.63064	0.385077	1.12927	0.152616	0.382286	0.801783
PimaS6.1ZG087270	0.458401	0.779592	-0.615194	0.717521	-0.376292	0.869504
PimaS6.1ZG087272	-1.93875	0.0212109	-0.404204	0.818779	-0.570237	0.750539
PimaS6.1ZG087273	1.96685	0.000521191	0.324075	0.689231	-1.23123	0.102357
PimaS6.1ZG087276	1.13818	0.440944	1.7474	0.23653	-0.698241	0.757184
PimaS6.1ZG087278	0	1	-2.15645	0.395053	-0.468206	0.798501
PimaS6.1ZG087280	4.10345	0.0597271	-0.690814	0.782322	-0.255303	0.945932
PimaS6.1ZG087283	-2.51343	0.324027	0.413105	0.846119	-0.906008	0.694259
PimaS6.1ZG087286	-3.77605	1.1747e-41	-0.0140799	0.979586	1.52407	7.44723e-08
PimaS6.1ZG087288	-0.403624	0.836298	0.34193	0.892848	4.74475	0.0403593
PimaS6.1ZG087290	-5.39248	0.0141486	0.282218	0.93447	0	1
PimaS6.1ZG087292	3.335	0.0647359	2.05093	0.271877	-2.20352	0.455096
PimaS6.1ZG087297	-5.36678	0.00554466	0.257838	0.892199	0.168032	0.946492
PimaS6.1ZG087298	0.37992	0.258875	0.669817	0.0396174	-0.377458	0.398411
PimaS6.1ZG087299	-0.0898221	0.855602	0.482244	0.265782	-0.455208	0.390905
PimaS6.1ZG087301	-0.363153	0.76821	1.01422	0.376304	0.769924	0.80352
PimaS6.1ZG087302	0.141612	0.947875	-0.249971	0.882721	0.0401676	0.988746
PimaS6.1ZG087303	0.555019	0.829252	4.47305	0.00524325	-5.64983	1.45284e-05
PimaS6.1ZG087304	0.141608	0.947875	-0.249971	0.882721	0.040167	0.988746
PimaS6.1ZG087305	-1.74427	0.508238	-5.12548e-15	1	3.13947	0.00841825
PimaS6.1ZG087307	1.94279	0.190256	-0.920928	0.612313	0.293233	0.916068
PimaS6.1ZG087310	0.638435	0.66954	-1.75041	0.259046	-0.0572901	0.988177
PimaS6.1ZG087312	-0.181311	0.900318	-1.12793	0.379551	-0.384114	0.820208
PimaS6.1ZG087319	0.58211	0.278925	0.137218	0.848102	-0.243447	0.770732
PimaS6.1ZG087320	2.36144	0.302324	1.18112	0.479202	0.185847	0.940858
PimaS6.1ZG087321	0	1	4.31889	0.0305078	-0.234375	0.922695
PimaS6.1ZG087322	1.35787	0.0280808	0.488773	0.528896	-0.766716	0.349271
PimaS6.1ZG087323	1.92625	0.094768	2.25807	0.153117	-1.07653	0.458966
PimaS6.1ZG087326	-4.79289	0.029003	-2.33595	0.358169	1.4382	0.389394
PimaS6.1ZG087330	0.942949	0.507018	0.282782	0.875129	-0.637745	0.760901
PimaS6.1ZG087333	0.0561465	0.951944	0.427822	0.636284	-0.426232	0.702129
PimaS6.1ZG087334	0	1	2.85481	0.219544	-6.815	0.00118395
PimaS6.1ZG087335	-1.81737	0.176425	0.858889	0.32967	0.18465	0.912778
PimaS6.1ZG087337	-0.134474	0.9087	-3.8311	0.150484	4.62627	0.0837714
PimaS6.1ZG087338	3.56616	0.070481	1.80142	0.123294	0.341816	0.815468
PimaS6.1ZG087340	0.173091	0.943057	-0.666847	0.779643	-2.30893	0.42595
PimaS6.1ZG087345	-1.35689	4.59186e-08	0.774462	0.00460524	0.520631	0.121195
PimaS6.1ZG087352	0.173427	0.840826	0.360024	0.680268	-0.0150294	0.994322
PimaS6.1ZG087355	0.264659	0.781852	0.825281	0.194803	0.0642832	0.962389
PimaS6.1ZG087356	-0.735674	0.108895	-0.365656	0.488496	-1.31779	0.0138923
PimaS6.1ZG087358	0.708703	0.0339154	0.234462	0.575985	-0.322447	0.563799
PimaS6.1ZG087363	3.08955	1.65712e-06	1.93832	0.00273794	-0.693446	0.597048
PimaS6.1ZG087368	-1.01854	0.30755	0.734052	0.561973	0.690996	0.489044
PimaS6.1ZG087369	-1.01854	0.30755	0.734054	0.561973	0.690998	0.489044
PimaS6.1ZG087372	1.07533	0.0584957	1.5637	0.00485492	-1.20451	0.125041
PimaS6.1ZG087375	0.807265	0.461145	0.49386	0.708978	2.72666	0.018161
PimaS6.1ZG087378	-1.81737	0.176425	0.858888	0.32967	0.184646	0.912778
PimaS6.1ZG087383	4.81599	0.0113693	5.5886	0.00226511	3.01456	0.226125
PimaS6.1ZG087388	4.97945	3.37042e-07	3.12462	0.000623597	-3.62406	0.115069
PimaS6.1ZG087389	-0.039324	0.993478	1.41935	0.542585	1.37879	0.637331
PimaS6.1ZG087395	-1.43759	0.000577738	-1.35308	0.000887856	0.589154	0.261792
PimaS6.1ZG087396	-0.312472	0.842137	-0.605989	0.738134	0.922751	0.612309
PimaS6.1ZG087397	-1.20826	0.219636	0.322783	0.796013	0.592254	0.660999
PimaS6.1ZG087403	-0.342151	0.860564	4.25286	0.000983179	7.26844	8.21258e-05
PimaS6.1ZG087405	4.24139	0.000125653	1.22946	0.282788	-0.593918	0.710089
PimaS6.1ZG087406	-0.592098	0.258737	-1.11135	0.0128528	0.422573	0.503039
PimaS6.1ZG087408	-0.354065	0.825013	-0.931136	0.68451	-3.50071	0.136608
PimaS6.1ZG087416	-0.422065	0.62972	-0.53318	0.570314	0.346575	0.922331
PimaS6.1ZG087420	0.0746621	0.941149	-0.345527	0.720208	-0.773003	0.401399
PimaS6.1ZG087426	0.652378	0.369039	-0.0603681	0.953851	-1.44478	0.0684486
PimaS6.1ZG087427	-0.61967	0.781156	1.38367	0.25856	1.34375	0.465821
PimaS6.1ZG087428	5.18371	0.00254796	5.75001	0.000440504	3.04697	0.203177
PimaS6.1ZG087434	-0.970013	0.327107	-0.254249	0.835612	-0.10818	0.951935
PimaS6.1ZG087437	0.653202	0.645835	-0.0737094	0.969982	0.552254	0.782493
PimaS6.1ZG087441	3.38787	7.05838e-22	3.18824	3.7622e-19	0.186886	0.807101
PimaS6.1ZG087444	0.601181	0.0327978	-0.327501	0.290196	-0.905486	0.000949854
PimaS6.1ZG087447	-0.931181	0.598442	-1.61835	0.37372	1.82238	0.433915
PimaS6.1ZG087451	2.07488	0.22061	1.94571	0.344736	0.978806	0.696553
PimaS6.1ZG087453	-2.45423	0.0749519	0.0632907	0.970392	-1.3255	0.316884
PimaS6.1ZG087457	1.86245	1.54824e-10	2.08608	1.8545e-12	-0.144116	0.834195
PimaS6.1ZG087458	2.43571	0.287321	-2.03199	0.212354	0.378114	0.880737
PimaS6.1ZG087460	0.764449	0.498068	-1.93816	0.033911	-0.531246	0.616681
PimaS6.1ZG087463	-1.3393	0.483755	0.884514	0.643357	0	1
PimaS6.1ZG087467	-1.56793	0.000920601	0.221455	0.735487	1.34047	0.00897442
PimaS6.1ZG087473	1.21462	0.375339	-0.395749	0.812811	-0.685243	0.733933
PimaS6.1ZG087475	-0.187683	0.9087	2.51975	0.27522	0.738715	0.7777
PimaS6.1ZG087478	-1.50086	0.138173	1.74294	0.103816	-0.294723	0.873167
PimaS6.1ZG087482	-4.65959	0.0377022	-2.34136	0.199039	-4.89644	0.0246603
PimaS6.1ZG087483	-4.00961	0.000213616	-3.01596	6.40314e-06	0.659028	0.459637
PimaS6.1ZG087484	-1.07553	0.431609	1.54217	0.272992	1.67601	0.310809
PimaS6.1ZG087487	-0.776392	0.639009	-2.36162	0.316313	0.947623	0.707958
PimaS6.1ZG087488	-0.776393	0.639009	-2.36161	0.316313	0.947624	0.707958
PimaS6.1ZG087491	-2.80948	0.298539	0.763587	0.733662	3.8266	0.112442
PimaS6.1ZG087492	0.520705	0.752177	0	1	0.516164	0.293323
PimaS6.1ZG087504	4.80304	0.0160935	3.65971	0.0883108	2.40542	0.390298
PimaS6.1ZG087506	-4.78437	0.00874967	-0.0204046	0.992735	0.390977	0.808101
PimaS6.1ZG087509	-0.31893	0.61286	-0.615918	0.295184	0.0809447	0.936627
PimaS6.1ZG087517	2.38062	0.178835	0.357835	0.870925	0.380094	0.905334
PimaS6.1ZG087520	0.370473	0.725629	1.06623	0.282617	-1.70757	0.2085
PimaS6.1ZG087521	1.07858	0.0465858	-0.229283	0.74107	-0.918596	0.151203
PimaS6.1ZG087523	0	1	0.12989	0.91532	1.35727	0.185897
PimaS6.1ZG087525	-2.40677	0.358952	1.09444	0.469992	-1.63857	0.614579
PimaS6.1ZG087527	0.552724	0.720326	1.45473	0.312064	0.0822842	0.977867
PimaS6.1ZG087536	-4.45819	1.91408e-09	-1.55439	0.0389999	-2.8231	0.00239857
PimaS6.1ZG087538	-0.100247	0.824599	-0.0877451	0.865027	-0.499415	0.200726
PimaS6.1ZG087540	5.08554	0.00137659	4.0123	0.0289686	0	1
PimaS6.1ZG087546	-1.80266	0.495833	-4.26662	0.0388781	-3.37625	0.167137
PimaS6.1ZG087547	-1.14222	0.186889	-2.11204	0.005585	0.596692	0.568544
PimaS6.1ZG087548	-1.60802	0.180094	0.107776	0.950033	-1.17437	0.432156
PimaS6.1ZG087550	0.382199	0.67431	0.546078	0.550836	-0.690007	0.515723
PimaS6.1ZG087551	0.111364	0.87302	0.416915	0.487455	0.419452	0.597329
PimaS6.1ZG087555	1.826	0.0668279	-0.356992	0.79916	0.809478	0.612102
PimaS6.1ZG087556	-1.08821	0.425973	7.67123	2.21576e-05	-1.81258	0.256845
PimaS6.1ZG087558	-0.6625	0.780967	-0.516358	0.858465	-0.87615	0.712566
PimaS6.1ZG087560	-0.967991	0.68506	-2.45384	0.173057	-1.21103	0.566202
PimaS6.1ZG087561	-0.967989	0.68506	-2.45383	0.173057	-1.21103	0.566202
PimaS6.1ZG087562	0.801461	0.572623	1.17488	0.423768	-1.72851	0.227292
PimaS6.1ZG087567	-0.368131	0.759308	-0.506474	0.607418	-1.55324	0.0984471
PimaS6.1ZG087568	0	1	0.534246	0.851476	0.0518055	0.992095
PimaS6.1ZG087571	-2.60032	0.0389334	-2.17523	0.00903111	-3.01256	0.214588
PimaS6.1ZG087577	-1.60802	0.180088	0.107777	0.950033	-1.17437	0.432156
PimaS6.1ZG087579	-4.69667	0.0169347	0.87883	0.708584	2.72233	0.126704
PimaS6.1ZG087581	5.74899	8.62478e-05	4.17842	0.0220132	-0.0836708	0.947192
PimaS6.1ZG087582	0	1	-4.05677	0.0729928	0.983093	0.598646
PimaS6.1ZG087583	0	1	0	1	0.389446	0.827223
PimaS6.1ZG087584	-2.44924	0.0346713	-0.69715	0.560201	-2.43452	0.371722
PimaS6.1ZG087587	-0.688965	0.296394	-0.29731	0.680061	-0.12425	0.901772
PimaS6.1ZG087588	-0.0487866	0.983307	1.99517	0.041232	1.16589	0.463954
PimaS6.1ZG087592	-0.276196	0.888119	-0.406134	0.848024	0.17087	0.932167
PimaS6.1ZG087600	0.0982079	0.944617	-2.25552	0.367511	0.35479	0.839428
PimaS6.1ZG087605	-1.60179	0.0633054	-0.566262	0.444194	-0.150859	0.914811
PimaS6.1ZG087609	-0.619588	0.767736	-0.717281	0.728736	-0.853957	0.786984
PimaS6.1ZG087617	-0.296401	0.467595	0.136504	0.792974	0.503206	0.283758
PimaS6.1ZG087622	2.60802	9.3106e-06	3.72842	2.94086e-08	1.93455	0.167094
PimaS6.1ZG087624	0.184374	0.832612	0.476125	0.55957	0.785565	0.368252
PimaS6.1ZG087628	0.867303	0.659626	-0.985619	0.607118	-0.911762	0.621136
PimaS6.1ZG087630	0.692458	0.719182	2.13079	0.232723	0.118929	0.968027
PimaS6.1ZG087631	-0.732523	0.735563	-2.74716	0.272107	-0.485912	0.883413
PimaS6.1ZG087637	0.546628	0.325341	-0.0573875	0.945243	0.122838	0.907722
PimaS6.1ZG087639	-0.711104	0.759326	-2.50178	0.326429	2.1369	0.261772
PimaS6.1ZG087643	-0.328139	0.917006	0.415885	0.881197	1.47239	0.59001
PimaS6.1ZG087644	0.187537	0.9211	2.83767	0.205817	3.05545	0.217803
PimaS6.1ZG087651	3.16356	0.131583	-0.0350611	0.969927	-1.9737	0.00051205
PimaS6.1ZG087652	3.06821	0.00493753	-0.646953	0.567537	-0.913648	0.4547
PimaS6.1ZG087664	-4.51964	0.0202329	-0.423519	0.649232	-0.50222	0.666038
PimaS6.1ZG087665	0.847281	0.460001	0.0278362	0.991582	0.57831	0.766997
PimaS6.1ZG087666	-0.135462	0.925585	1.3252	0.213772	-1.92559	0.247698
PimaS6.1ZG087667	0.423756	0.535734	0.279134	0.712566	-3.14296	0.177336
PimaS6.1ZG087668	3.73079	0.0917142	2.53271	0.297009	0.165002	0.967972
PimaS6.1ZG087669	3.02382	0.192266	-2.33174	0.255183	2.25797	0.244832
PimaS6.1ZG087670	-0.262765	0.918593	-0.115974	0.967632	-1.06149	0.773699
PimaS6.1ZG087674	0.76607	0.625369	-1.47819	0.305776	-0.424529	0.857067
PimaS6.1ZG087680	-0.321743	0.775785	-0.837429	0.321274	0.0499914	0.976522
PimaS6.1ZG087682	0.410197	0.603795	0.0310263	0.976882	0.468762	0.611748
PimaS6.1ZG087686	0.91842	0.0120315	0.574945	0.128644	0.0252948	0.980369
PimaS6.1ZG087693	0	1	3.29685	0.17134	-0.842158	0.779911
PimaS6.1ZG087695	1.98177	0.0298517	-0.00862701	0.994961	-0.820918	0.615619
PimaS6.1ZG087697	2.76358	0.206607	-0.69078	0.756473	1.04021	0.194095
PimaS6.1ZG087698	1.1791	0.00378714	0.136006	0.826024	-0.651688	0.287279
PimaS6.1ZG087700	0.767498	0.251216	1.95731	0.00177617	2.61948	3.83347e-05
PimaS6.1ZG087702	0	1	-1.73504	0.499034	-0.726626	0.372333
PimaS6.1ZG087706	0.830879	0.234141	-0.131314	0.888277	-1.29937	0.0781451
PimaS6.1ZG087709	-0.517445	0.751412	-0.436052	0.766783	0.769707	0.601282
PimaS6.1ZG087715	-4.15468	0.0975869	-0.500491	0.840776	0.281555	0.937683
PimaS6.1ZG087717	0.263496	0.896773	3.62201	0.0616896	-1.10486	0.619769
PimaS6.1ZG087721	-0.0584285	0.975482	0.592486	0.440757	-0.138358	0.912908
PimaS6.1ZG087722	0.287328	0.879614	-0.376475	0.828004	-2.57367	0.0689494
PimaS6.1ZG087728	0.683354	0.419288	0.126741	0.935103	0.149678	0.939638
PimaS6.1ZG087733	0.833968	0.752247	0.582808	0.829974	5.08736	0.0206992
PimaS6.1ZG087737	1.22485	0.327794	2.43823	0.299824	-5.64145	0.00162242
PimaS6.1ZG087738	-0.605286	0.767037	0.664933	0.742994	4.37569	0.0604394
PimaS6.1ZG087745	0	1	1.58165	0.457228	-3.12645	0.268038
PimaS6.1ZG087746	0.5785	0.119788	0.285229	0.513381	0.2022	0.735335
PimaS6.1ZG087750	-2.42165	0.0556438	-1.28327	0.382543	-1.05594	0.575124
PimaS6.1ZG087752	-0.0730604	0.967093	-0.329504	0.792924	0.705404	0.612482
PimaS6.1ZG087753	-0.268308	0.860816	-1.13182	0.420668	1.72029	0.068823
PimaS6.1ZG087754	0.700669	0.745314	2.01027	0.386596	-1.11249	0.621815
PimaS6.1ZG087755	-1.71826	0.0448487	0.541968	0.2762	0.065324	0.947456
PimaS6.1ZG087756	0.216404	0.869296	-1.25125	0.586957	0.423062	0.83573
PimaS6.1ZG087772	-3.69285	0.115812	-0.715552	0.723744	2.44836	0.355827
PimaS6.1ZG087773	-0.304766	0.860122	0.479121	0.863437	1.18371	0.499307
PimaS6.1ZG087774	-1.95856	0.465597	-0.00781409	1	1.71667	0.42477
PimaS6.1ZG087775	-0.032091	0.988117	-0.849692	0.367245	-0.266843	0.837186
PimaS6.1ZG087787	0.302009	0.608204	0.229825	0.739723	-0.227175	0.787516
PimaS6.1ZG087789	4.15988	0.0201196	-0.526367	0.791632	0.985675	0.728319
PimaS6.1ZG087791	1.04237	0.590516	1.0088	0.281043	-5.82774	3.52736e-09
PimaS6.1ZG087792	-0.809	0.506098	-0.903427	0.685009	0.985877	0.731206
PimaS6.1ZG087793	-1.27447	0.0600911	-0.0819252	0.938155	-0.893607	0.249255
PimaS6.1ZG087794	4.69445	0.0545827	0.671726	0.829049	4.63018	0.0937125
PimaS6.1ZG087800	-5.24784	0.00175596	-3.16005	7.73716e-05	0.110753	0.93662
PimaS6.1ZG087806	-1.76992	0.537103	-3.44174	0.113887	-0.104659	0.980111
PimaS6.1ZG087812	-0.71193	0.542924	0.74399	0.565701	-0.141338	0.952513
PimaS6.1ZG087814	-3.9647	0.00574485	0.0800051	0.971511	-0.802905	0.724175
PimaS6.1ZG087816	-1.45927	0.561367	-1.04798	0.706672	-2.37188	0.470369
PimaS6.1ZG087817	-0.711929	0.542924	0.743993	0.565701	-0.141336	0.952513
PimaS6.1ZG087823	-1.77954	0.502	1.12978	0.288605	-7.75397	1.85395e-09
PimaS6.1ZG087824	1.11688	0.0543184	2.70932	1.14469e-07	0.219257	0.840548
PimaS6.1ZG087826	0.141816	0.961154	3.47895	0.0345949	0	1
PimaS6.1ZG087835	-1.46105	0.386261	-0.514484	0.855733	0.239408	0.940146
PimaS6.1ZG087836	1.9858	0.0517506	1.38417	0.182208	-1.32755	0.367513
PimaS6.1ZG087842	0.887288	0.729121	2.7766	0.285205	-4.55561	0.109833
PimaS6.1ZG087847	1.37965	0.00319073	1.78195	0.00109845	1.37765	0.0430392
PimaS6.1ZG087849	-1.74707	0.0902263	-1.56698	0.0765708	-2.88591	0.239399
PimaS6.1ZG087850	0.567661	0.674042	1.38943	0.312008	2.02174	0.304889
PimaS6.1ZG087851	-0.136229	0.868909	0.677311	0.317506	0.450718	0.56652
PimaS6.1ZG087852	-4.24769	0.125583	0.675904	0.826088	0.0518469	0.992912
PimaS6.1ZG087856	1.37626	0.503857	1.63045	0.139969	0.131618	0.956805
PimaS6.1ZG087859	-0.9708	0.147078	-0.481364	0.422593	-0.557879	0.355089
PimaS6.1ZG087862	0.492405	0.792202	0.359353	0.866247	-0.842379	0.69053
PimaS6.1ZG087863	4.07738	0.0846911	-2.01194	0.347946	-0.489619	0.887685
PimaS6.1ZG087864	-2.66506	0.0431024	-1.15406	0.361949	0.732347	0.542759
PimaS6.1ZG087865	-3.54846	0.00255638	-5.14118	3.68781e-08	2.51478	0.000486367
PimaS6.1ZG087871	-1.48295	0.0106861	-2.25977	1.36531e-05	0.145156	0.883576
PimaS6.1ZG087874	-0.740323	0.604558	-0.804154	0.59624	0.0570472	0.989328
PimaS6.1ZG087876	0.0304874	0.988281	-0.0366047	0.979583	-0.533276	0.690173
PimaS6.1ZG087879	4.74495	0.0161046	1.7482	0.359532	1.30267	0.596094
PimaS6.1ZG087883	1.44691	0.00212614	3.15661	8.84084e-11	1.66313	0.00232205
PimaS6.1ZG087885	0.0531078	0.910691	0.540776	0.165798	-0.0267768	0.973431
PimaS6.1ZG087886	-1.79327	0.285438	-0.454342	0.80607	-0.788782	0.680408
PimaS6.1ZG087887	-0.711929	0.542924	0.743993	0.565701	-0.141336	0.952513
PimaS6.1ZG087896	-0.452656	0.848691	0.786102	0.727138	-0.831628	0.787713
PimaS6.1ZG087898	0.414065	0.842534	-3.7385	0.0684073	-1.47507	0.288909
PimaS6.1ZG087905	0.0607772	0.943784	0.692099	0.313221	-0.337652	0.726622
PimaS6.1ZG087906	-0.0637142	0.952671	0.878142	0.270386	-0.607749	0.570357
PimaS6.1ZG087911	2.99604	7.41311e-06	3.82774	2.21672e-08	-5.38405	0.000488246
PimaS6.1ZG087912	-3.31908	0.155683	-2.73409	0.0970674	-0.295572	0.909606
PimaS6.1ZG087915	-2.34255	0.0488819	-2.81433	0.022125	-4.80018	0.0253653
PimaS6.1ZG087917	-0.700157	0.524095	0.121234	0.934228	-0.269451	0.85879
PimaS6.1ZG087924	-1.83972	0.140985	1.00753	0.493214	-3.00633	0.247286
PimaS6.1ZG087928	0	1	0	1	1.32643	0.606254
PimaS6.1ZG087931	0	1	1.43689	0.430789	-2.16846	0.452639
PimaS6.1ZG087942	-1.56653	0.0180137	-0.168243	0.863263	-0.274046	0.811912
PimaS6.1ZG087943	-0.638155	0.746742	-0.309417	0.905878	-0.983592	0.726458
PimaS6.1ZG087945	-0.00898499	0.989355	0.303062	0.481886	0.202951	0.731366
PimaS6.1ZG087948	-0.0940345	0.96917	-1.01122	0.430789	-0.936138	0.613511
PimaS6.1ZG087949	2.40072	5.53769e-05	0.025941	0.977403	-2.42045	0.000129099
PimaS6.1ZG087951	2.63559	0.0872067	0.232256	0.897532	-0.114549	0.964165
PimaS6.1ZG087953	1.24535	0.221907	-0.1087	0.946879	1.17821	0.382654
PimaS6.1ZG087954	1.39463	0.482416	2.42915	0.100834	-0.36807	0.898159
PimaS6.1ZG087955	5.31923	0.00922859	3.71802	0.0946255	0	1
PimaS6.1ZG087956	-0.791221	0.328647	0.183371	0.85326	0.178662	0.893521
PimaS6.1ZG087957	5.65912	0.022809	4.11446	0.0749077	2.36224	0.411541
PimaS6.1ZG087962	0	1	0.745811	0.368817	1.28167	0.172288
PimaS6.1ZG087964	-2.20099	0.0102134	-2.48952	0.00235289	-0.0153026	0.995756
PimaS6.1ZG087965	2.54282	0.0246173	1.82797	0.0354814	0.769241	0.651505
PimaS6.1ZG087972	-1.84084	0.114336	-0.708931	0.451444	-0.869902	0.39929
PimaS6.1ZG087973	1.6553	0.0480533	-0.233799	0.816473	-0.881042	0.322044
PimaS6.1ZG087974	0.67931	0.399709	-0.709999	0.436206	-0.370956	0.740007
PimaS6.1ZG087975	-1.84084	0.114336	-0.70893	0.451444	-0.869901	0.39929
PimaS6.1ZG087976	-2.40828	0.0124506	5.12548e-15	1	5.12548e-15	1
PimaS6.1ZG087978	-4.77938	0.0420649	0	1	1.83067	0.452005
PimaS6.1ZG087979	3.84207	0.0546464	0.857	0.652128	-0.396673	0.898954
PimaS6.1ZG087980	-1.19478	0.54525	-0.452973	0.832648	-0.0936892	0.977751
PimaS6.1ZG087983	-0.21232	0.924353	0.986457	0.605096	0.430543	0.866679
PimaS6.1ZG087985	1.02773	0.371472	0.0892107	0.957434	-0.759098	0.601818
PimaS6.1ZG087987	1.65857	0.357854	-1.98399	0.340105	-2.37333	0.447892
PimaS6.1ZG087991	0.35182	0.425632	0.290227	0.558994	-0.70865	0.148272
PimaS6.1ZG087997	-0.121905	0.926437	-3.71586	5.17918e-05	-2.52611	0.00242558
PimaS6.1ZG087998	-1.16874	0.00357426	0.114586	0.85367	0.273913	0.657375
PimaS6.1ZG088000	-0.169945	0.883811	1.35577	0.561138	0.768742	0.641685
PimaS6.1ZG088001	2.92435	0.039336	2.60063	0.244783	-3.70062	0.0886784
PimaS6.1ZG088004	-5.34235	0.00182542	-3.7434	0.0698644	1.50214	0.17303
PimaS6.1ZG088007	0	1	-3.95135	0.0812066	0.859276	0.639258
PimaS6.1ZG088011	-0.342416	0.624989	0.396932	0.588786	-0.214137	0.841521
PimaS6.1ZG088012	1.58266	0.32277	1.73997	0.209401	3.14659	0.0541849
PimaS6.1ZG088016	4.86244	0.00478795	1.79303	0.234703	0	1
PimaS6.1ZG088017	0.732828	0.718891	2.02445	0.229802	2.23846	0.282631
PimaS6.1ZG088025	-3.33833	0.151774	-0.524865	0.794272	0.692668	0.790767
PimaS6.1ZG088026	-3.31908	0.155683	-2.73409	0.0970674	-0.295576	0.909606
PimaS6.1ZG088027	1.33103	0.252832	0.480736	0.647128	-1.45461	0.512391
PimaS6.1ZG088034	1.0099	0.12505	-0.859353	0.136315	-1.6906	0.0024848
PimaS6.1ZG088036	0	1	1.41123	0.44386	0.348012	0.920823
PimaS6.1ZG088051	-2.03248	0.380347	3.51147	0.133171	-2.22074	0.394985
PimaS6.1ZG088052	2.13613	0.261742	0.259387	0.92297	-2.62991	0.277836
PimaS6.1ZG088059	-0.294132	0.598783	0.216966	0.744426	-0.295264	0.698179
PimaS6.1ZG088065	3.23709	0.12176	-2.07831	0.206547	-1.05111	0.700283
PimaS6.1ZG088073	-1.14843	0.283008	-0.451919	0.744396	0	1
PimaS6.1ZG088075	-1.12435	0.222951	-3.02182	0.189153	-1.68591	0.565964
PimaS6.1ZG088076	0.354396	0.855684	1.40587	0.489521	-2.79121	0.280307
PimaS6.1ZG088081	0.9644	0.622017	0.963653	0.637694	-0.532142	0.860394
PimaS6.1ZG088083	-0.969607	0.24698	-0.221006	0.83462	-1.06336	0.234109
PimaS6.1ZG088089	0.473285	0.593577	1.34498	0.0695835	1.57382	0.046876
PimaS6.1ZG088090	1.31218	0.502704	-2.02214	0.441647	2.13724	0.432506
PimaS6.1ZG088092	-5.00553	0.0110299	-2.33201	0.361013	1.6738	0.240551
PimaS6.1ZG088097	5.31448	7.43694e-12	7.42073	7.19795e-18	1.06702	0.320619
PimaS6.1ZG088098	-0.564548	0.655023	0.802	0.48015	-0.120575	0.949443
PimaS6.1ZG088102	-1.682	0.528824	-0.063959	0.981264	1.36046	0.650692
PimaS6.1ZG088108	1.19519	0.356827	0.0164299	0.994744	0.57882	0.761986
PimaS6.1ZG088111	1.25087	0.53866	-3.63926	0.00179096	-0.58071	0.606922
PimaS6.1ZG088117	-4.44187	0.0491297	1.37219	0.477561	1.886	0.34983
PimaS6.1ZG088118	0.750994	0.416269	0.99046	0.260287	0.678135	0.583558
PimaS6.1ZG088121	0.505246	0.804666	-2.47904	0.343887	-3.38358	0.1984
PimaS6.1ZG088122	2.99454	0.00918771	2.2175	0.0404347	0.799206	0.824623
PimaS6.1ZG088126	-0.507636	0.750453	4.39418	0.0121483	3.65798	0.0872038
PimaS6.1ZG088132	0.279202	0.922123	0.803888	0.731381	2.69475	0.230828
PimaS6.1ZG088136	1.44691	0.00212614	3.15661	8.84084e-11	1.66313	0.00232205
PimaS6.1ZG088138	4.13389	0.02507	2.66189	0.000268087	-1.82161	0.100356
PimaS6.1ZG088140	1.9876	0.00747437	2.1825	0.00567306	0.71853	0.587088
PimaS6.1ZG088141	1.53363	0.182185	-0.688582	0.623637	-1.49691	0.392869
PimaS6.1ZG088142	2.89595	0.049044	-3.64026	0.117599	-1.2382	0.565923
PimaS6.1ZG088145	2.13257	0.260914	0.693618	0.731706	0.0304947	0.995213
PimaS6.1ZG088148	0.129986	0.904173	-0.539797	0.552995	-1.08373	0.24243
PimaS6.1ZG088151	-3.94152	0.0695607	-4.06443	0.040272	-1.01917	0.667521
PimaS6.1ZG088153	-3.38479	0.154432	1.24742	0.592653	1.13592	0.574282
PimaS6.1ZG088155	-0.920978	0.0240931	0.132982	0.826807	-0.322674	0.577059
PimaS6.1ZG088160	0.622585	0.791329	0.511891	0.818779	-2.96038	0.257946
PimaS6.1ZG088162	1.53088	0.0578272	-0.109329	0.92957	-0.849919	0.424782
PimaS6.1ZG088164	-0.370499	0.826528	-0.81654	0.556504	-0.893401	0.557088
PimaS6.1ZG088166	-1.53051	0.272331	-0.94007	0.597307	-0.0130129	1
PimaS6.1ZG088169	1.18365	0.210087	0.611954	0.406356	0.292799	0.843181
PimaS6.1ZG088170	0.445386	0.709889	0.610983	0.599844	0.992929	0.449024
PimaS6.1ZG088171	1.18365	0.210087	0.611954	0.406356	0.2928	0.843181
PimaS6.1ZG088174	0.213433	0.870277	0.54274	0.561326	-2.11488	0.0514699
PimaS6.1ZG088177	-0.0640883	0.967139	0.202282	0.89121	-0.720559	0.648523
PimaS6.1ZG088179	0.65721	0.808376	0.485352	0.879151	-1.11875	0.635017
PimaS6.1ZG088183	-0.31405	0.908293	0.316726	0.898785	-0.460616	0.87995
PimaS6.1ZG088187	1.87232	0.0648022	5.39424	0.000415821	0.835896	0.641557
PimaS6.1ZG088190	-1.59932	0.20962	0	1	0	1
PimaS6.1ZG088191	-2.44366	0.00446117	-3.32267	1.9695e-05	0.551176	0.648788
PimaS6.1ZG088194	-1.33243	0.0978857	-0.249226	0.798976	0.711816	0.459948
PimaS6.1ZG088195	0.326308	0.824989	-2.70274	0.00748159	-1.81265	0.530988
PimaS6.1ZG088196	1.59373	0.325504	0.267211	0.888902	-0.292892	0.89328
PimaS6.1ZG088203	-1.48527	0.0380006	0.738611	0.342793	0.227856	0.859558
PimaS6.1ZG088206	1.72651	0.23926	-0.341479	0.876511	-2.90209	0.176079
PimaS6.1ZG088217	-0.109078	0.960187	-0.106039	0.964789	1.207	0.609979
PimaS6.1ZG088221	4.47083	0.0162634	0.12406	0.945586	-2.73037	0.0786815
PimaS6.1ZG088225	0.322416	0.788578	-0.725531	0.482798	-0.437749	0.714312
PimaS6.1ZG088226	-2.5717	0.032515	-1.96623	0.0505233	0.0577019	0.977421
PimaS6.1ZG088227	-3.22718	0.195269	-1.75377	0.474781	-4.16032	0.0550933
PimaS6.1ZG088230	3.94284	0.0423056	1.34453	0.454527	1.7887	0.248764
PimaS6.1ZG088234	1.17924	0.526779	-1.14843	0.568423	0.681651	0.792756
PimaS6.1ZG088235	0.204803	0.796019	0.289131	0.667341	-0.189731	0.843939
PimaS6.1ZG088236	4.012	0.0354957	-0.273748	0.920047	-4.9828	0.0558066
PimaS6.1ZG088237	0.392198	0.587732	0.344715	0.650202	1.06425	0.116238
PimaS6.1ZG088244	5.07174	0.00725539	2.65393	0.108989	3.35592	0.163018
PimaS6.1ZG088248	-2.56295	0.313881	-3.30078	0.136406	1.32583	0.0786403
PimaS6.1ZG088249	-1.86933	0.0025477	0.69028	0.374302	0.39829	0.861256
PimaS6.1ZG088250	0.82036	0.354949	1.02287	0.207394	1.27823	0.158128
PimaS6.1ZG088254	1.33103	0.252832	0.480734	0.647128	-1.45461	0.512391
PimaS6.1ZG088256	-2.60264	0.348372	-4.53613	0.0493833	1.91982	0.490268
PimaS6.1ZG088258	-1.21706	0.360321	-0.243041	0.882656	-1.54277	0.217422
PimaS6.1ZG088259	-1.66874	0.534618	0.0736463	0.976882	-4.62767	0.071885
PimaS6.1ZG088262	-0.561059	0.550054	-2.27444	0.0022579	-0.261645	0.829463
PimaS6.1ZG088263	-1.0524	0.00875887	-0.245598	0.658195	-0.31472	0.615281
PimaS6.1ZG088272	-2.28376	0.0912872	-3.61167	0.0389991	-5.12548e-15	1
PimaS6.1ZG088275	-0.342212	0.777673	-0.559521	0.65843	0	1
PimaS6.1ZG088277	-1.19478	0.54525	-0.452974	0.832648	-0.0936894	0.977751
PimaS6.1ZG088280	-3.04355	0.20421	1.05766	0.482943	-2.14614	0.228763
PimaS6.1ZG088281	0.53905	0.720207	4.26646	0.0156438	-0.0179992	0.995213
PimaS6.1ZG088285	0.669912	0.653545	-0.449671	0.723578	1.41202	0.303954
PimaS6.1ZG088288	0.149696	0.938011	0.524554	0.707886	0.67346	0.709118
PimaS6.1ZG088294	-2.43741	0.0032311	0.706162	0.574553	2.58845	0.0358731
PimaS6.1ZG088298	-0.0671446	0.978216	-1.47919	0.43594	-0.502276	0.866795
PimaS6.1ZG088305	6.95528	5.04408e-09	0	1	-1.63644	0.57232
PimaS6.1ZG088308	-2.43741	0.00323028	0.706148	0.574553	2.58845	0.0358731
PimaS6.1ZG088311	-1.52563	0.577835	0	1	1.30955	0.525217
PimaS6.1ZG088317	-0.0770511	0.973907	-0.830261	0.6626	-4.68008	0.0544105
PimaS6.1ZG088319	0.255204	0.917006	-2.77906	0.299617	0.743768	0.780287
PimaS6.1ZG088322	1.67232	0.403793	0.595462	0.785206	0.980339	0.747136
PimaS6.1ZG088323	0.519881	0.629536	0.793564	0.494838	2.20476	0.0342217
PimaS6.1ZG088331	0.63212	0.684953	-1.63524	0.302849	0.667827	0.749179
PimaS6.1ZG088342	5.51686	0.000338468	4.33558	0.0160722	-1.71033	0.56594
PimaS6.1ZG088343	-4.89199	0.00912189	0.113142	0.940243	-1.83713	0.220913
PimaS6.A01G061684	0.91507	0.0147527	0.261283	0.562785	0.173546	0.788163
PimaS6.A01G061685	-0.077547	0.883697	0.366791	0.465843	0.490346	0.367296
PimaS6.A01G061688	0.542802	0.459737	-0.458066	0.634543	-0.363833	0.766534
PimaS6.A01G061689	0.560265	0.20199	0.319856	0.547852	-0.280676	0.687256
PimaS6.A01G061690	-0.727437	0.431007	2.16217	0.000337353	2.96232	3.45276e-07
PimaS6.A01G061691	-3.71071	1.27901e-34	-0.0956416	0.843834	1.40417	6.60825e-06
PimaS6.A01G061692	-0.924081	0.00128734	-0.709081	0.021232	0.276229	0.512455
PimaS6.A01G061693	0.0706394	0.91439	0.810817	0.0767271	-0.894844	0.106072
PimaS6.A01G061694	-0.980091	0.627957	-3.41844	0.0113857	-1.03888	0.507092
PimaS6.A01G061695	5.51243	1.36963e-24	-0.0341257	0.96429	-4.07217	1.72189e-17
PimaS6.A01G061697	2.08495	3.68145e-14	3.58023	2.06362e-30	1.3472	0.000560031
PimaS6.A01G061698	0.433454	0.173093	0.226155	0.533986	-0.327945	0.429602
PimaS6.A01G061699	0.756981	0.0277337	0.352808	0.405186	-0.413913	0.401088
PimaS6.A01G061700	-0.0824369	0.952227	-0.37032	0.763814	-1.32059	0.287003
PimaS6.A01G061701	-0.906849	0.0206665	-1.7168	3.69857e-06	0.113023	0.883905
PimaS6.A01G061704	0.15719	0.606861	-0.145538	0.655793	0.173282	0.659529
PimaS6.A01G061705	0.456176	0.537142	0.808602	0.198056	-0.68378	0.388979
PimaS6.A01G061706	-0.36657	0.305194	1.13664	0.0025601	0.967404	0.0331894
PimaS6.A01G061709	-2.75025	0.301899	0.0545786	0.984153	-1.64219	0.510905
PimaS6.A01G061710	0.893282	0.0267316	-0.782666	0.0383668	-0.17263	0.781823
PimaS6.A01G061711	0.57747	0.208097	0.278385	0.666064	-0.653539	0.312301
PimaS6.A01G061713	1.21039	0.077051	-0.835802	0.289842	0.32284	0.757544
PimaS6.A01G061714	3.20894	0.126187	-4.03738	0.0434456	0.285206	0.905304
PimaS6.A01G061716	0.220203	0.872801	-0.20506	0.873979	-0.135243	0.934783
PimaS6.A01G061718	-0.472057	0.63179	-0.94851	0.361941	0.249662	0.851611
PimaS6.A01G061719	-0.252046	0.518203	0.578567	0.17416	0.677326	0.111724
PimaS6.A01G061720	-1.60151	3.40602e-06	-0.115209	0.834315	0.949337	0.0162286
PimaS6.A01G061722	-0.242109	0.635826	-0.935982	0.0211643	-0.327413	0.591861
PimaS6.A01G061723	-3.26408	3.82151e-09	-0.136633	0.853887	-0.810279	0.268629
PimaS6.A01G061724	-5.78136	0.00360567	-0.934831	0.674985	2.4641	0.156516
PimaS6.A01G061725	0.595724	0.146919	0.0526155	0.93375	-0.368355	0.517257
PimaS6.A01G061726	0.559945	0.306047	0.822645	0.278637	-0.267099	0.835765
PimaS6.A01G061728	0.594785	0.320188	-0.227857	0.767365	-0.435414	0.60191
PimaS6.A01G061729	0.430394	0.217601	-0.203577	0.62863	0.273139	0.57127
PimaS6.A01G061730	0.486973	0.496857	0.0246906	0.978639	-0.237418	0.806535
PimaS6.A01G061731	-0.352521	0.816236	0.582283	0.644041	1.62343	0.450015
PimaS6.A01G061737	-1.06434	3.346e-07	0.721865	0.00192656	0.855225	0.000230785
PimaS6.A01G061739	-0.37835	0.318334	-0.365844	0.375098	0.586603	0.1628
PimaS6.A01G061741	4.70305	0.0100884	2.48972	0.153268	-1.74095	0.566002
PimaS6.A01G061742	0.235386	0.475046	-0.122354	0.757505	-0.195912	0.661911
PimaS6.A01G061746	-2.10983	0.188052	-3.00216	0.199055	-0.28061	0.930146
PimaS6.A01G061747	0.629449	0.720305	-1.27122	0.287159	-1.05078	0.429825
PimaS6.A01G061748	1.12253	0.287068	0.460684	0.732205	-3.58045	0.0988715
PimaS6.A01G061749	-0.209094	0.80021	-1.05576	0.135999	0.430856	0.639021
PimaS6.A01G061752	0.0252559	0.960256	-0.263258	0.478674	-0.0350714	0.954363
PimaS6.A01G061753	0.0407502	0.958166	0.409248	0.513265	-0.407762	0.591984
PimaS6.A01G061754	-2.78375	5.15142e-06	-0.544705	0.458301	0.131736	0.913025
PimaS6.A01G061758	0.672698	0.164679	0.59684	0.302355	0.408855	0.585156
PimaS6.A01G061759	1.1918	0.208941	-0.0313289	0.982979	-0.064631	0.968825
PimaS6.A01G061760	1.42291	3.29613e-13	1.53387	9.63293e-15	-0.0467938	0.923635
PimaS6.A01G061761	2.67516	0.00209178	1.8889	0.0326184	0.737051	0.626275
PimaS6.A01G061764	0.225838	0.686115	-0.293439	0.593859	0.206351	0.76921
PimaS6.A01G061765	0.733129	0.000701052	0.341858	0.189153	-0.710035	0.00347082
PimaS6.A01G061766	1.91499	0.206688	1.15517	0.620506	0.330077	0.924306
PimaS6.A01G061767	0.732366	0.597524	-1.33382	0.51013	-0.198185	0.947456
PimaS6.A01G061768	-0.3409	0.63872	-1.2972	0.0331041	0.21414	0.83862
PimaS6.A01G061770	2.0853	0.0260658	1.1297	0.300492	1.25786	0.307261
PimaS6.A01G061771	-0.389512	0.304807	0.34126	0.438769	-0.11655	0.86326
PimaS6.A01G061772	0.312535	0.269882	1.01873	2.07886e-05	0.131048	0.774093
PimaS6.A01G061773	-0.448075	0.446712	-0.70583	0.204215	0.170484	0.836065
PimaS6.A01G061774	-0.473509	0.721949	0.421754	0.659293	0.196934	0.891051
PimaS6.A01G061775	1.40596	0.0109003	-0.0235084	0.979985	0.258357	0.790154
PimaS6.A01G061776	-1.66041	0.0147102	-1.15422	0.0683084	0.0673179	0.95519
PimaS6.A01G061777	-0.930111	0.605006	-0.384932	0.856787	-1.61395	0.377805
PimaS6.A01G061778	0.193601	0.865011	-0.69136	0.498161	0.202499	0.892363
PimaS6.A01G061779	0.0484535	0.940293	-0.177014	0.793965	0.229234	0.781801
PimaS6.A01G061781	0.46901	0.385682	0.384851	0.509756	0.24015	0.752973
PimaS6.A01G061783	-0.0554461	0.927291	-0.076572	0.89623	-0.697949	0.101389
PimaS6.A01G061784	-0.825486	0.0139583	0.262972	0.548238	-0.234065	0.698075
PimaS6.A01G061785	0.115176	0.810072	0.0761218	0.879921	0.525607	0.178312
PimaS6.A01G061786	-0.829062	0.00278769	-0.245875	0.511418	0.221093	0.631833
PimaS6.A01G061787	-2.02736	4.93559e-08	0.213116	0.698406	0.526558	0.341168
PimaS6.A01G061788	0.546558	0.172951	0.508759	0.19244	-0.284509	0.620366
PimaS6.A01G061797	0.158966	0.616311	0.218602	0.494	-0.105625	0.826778
PimaS6.A01G061799	2.78811	0.114762	-0.206463	0.93246	-4.41428	0.057965
PimaS6.A01G061801	0.22712	0.53676	0.161799	0.70769	0.227823	0.654003
PimaS6.A01G061806	-1.62977	6.77523e-16	-0.466153	0.0478693	0.0930224	0.822755
PimaS6.A01G061807	0.0472347	0.906688	0.0335176	0.939642	0.0391527	0.946612
PimaS6.A01G061808	0.401913	0.511841	-0.0980279	0.901751	-0.568963	0.415529
PimaS6.A01G061809	-0.788362	0.124472	-0.68579	0.145949	0.158618	0.812481
PimaS6.A01G061810	-0.347979	0.395681	0.233415	0.630995	0.190666	0.77022
PimaS6.A01G061811	0.283874	0.555659	0.118686	0.860944	0.511639	0.350453
PimaS6.A01G061812	-0.985131	0.0137244	-0.305781	0.574617	-0.154793	0.839761
PimaS6.A01G061813	-0.209637	0.482052	0.0193438	0.964202	0.316376	0.371716
PimaS6.A01G061815	-0.411375	0.183663	-0.400545	0.215678	-0.517452	0.122708
PimaS6.A01G061818	0.360206	0.580986	0.676861	0.28612	0.358963	0.678902
PimaS6.A01G061819	-3.65563	3.346e-07	-0.398397	0.685816	0.659637	0.555294
PimaS6.A01G061824	-1.01653	0.0203214	0.16127	0.80607	0.957499	0.0583454
PimaS6.A01G061826	-0.100847	0.938739	0.935786	0.382364	-2.49188	0.00808133
PimaS6.A01G061840	2.00764	1.25109e-09	0.72878	0.046819	-0.785375	0.0605832
PimaS6.A01G061841	3.05873	0.000835836	-0.00348827	0.999234	-2.23851	0.0519655
PimaS6.A01G061842	-1.01879	1.63457e-05	0.271985	0.398558	0.061759	0.911014
PimaS6.A01G061843	-0.412148	0.196366	-0.25612	0.49159	0.535169	0.134804
PimaS6.A01G061844	0.529673	0.039337	0.346154	0.238447	0.115153	0.809217
PimaS6.A01G061845	-0.0666001	0.91638	-1.04685	0.0138689	0.0344535	0.969304
PimaS6.A01G061846	0.256128	0.563243	-0.173756	0.74441	-0.0969357	0.895628
PimaS6.A01G061847	-0.589241	0.285424	-1.19527	0.00930624	-0.0147579	0.989802
PimaS6.A01G061848	1.00657	3.32266e-05	0.433772	0.130047	-0.492479	0.126034
PimaS6.A01G061849	0.246329	0.784583	-1.22591	0.0907256	0.157191	0.905823
PimaS6.A01G061850	0.00162135	1	-0.258502	0.510672	0.305245	0.482406
PimaS6.A01G061851	0.293939	0.349869	-0.204527	0.570843	0.0344494	0.954445
PimaS6.A01G061852	1.35214	0.318377	-1.03223	0.49159	-1.6677	0.339394
PimaS6.A01G061854	2.70865	0.100708	0.906072	0.598279	1.81824	0.510584
PimaS6.A01G061855	0.314284	0.358059	-0.469533	0.16988	0.165938	0.757949
PimaS6.A01G061857	0.297139	0.297415	0.172282	0.618392	-0.203814	0.618959
PimaS6.A01G061858	0.0739904	0.851287	0.247806	0.49721	0.135354	0.797803
PimaS6.A01G061859	2.87963	0.0017339	0.542394	0.571152	-1.68763	0.0263517
PimaS6.A01G061860	0.603178	0.0366502	0.563783	0.0829049	-0.231879	0.627671
PimaS6.A01G061861	0.167079	0.671732	0.0773529	0.871739	-0.129501	0.815609
PimaS6.A01G061862	-0.412784	0.276372	0.40226	0.325423	-0.776625	0.054031
PimaS6.A01G061863	-0.400668	0.67284	-1.24467	0.201318	1.49916	0.069569
PimaS6.A01G061864	-2.25635	0.00313749	-0.575956	0.581599	-2.55965	0.00367231
PimaS6.A01G061868	-0.466609	0.191959	-0.187276	0.685279	0.453643	0.324902
PimaS6.A01G061869	-0.37209	0.305044	-0.146425	0.738988	0.0581955	0.928951
PimaS6.A01G061870	-0.585894	0.174455	-0.514784	0.256807	0.456789	0.324454
PimaS6.A01G061872	5.64544	6.45874e-10	2.07898	0.0053813	-1.43245	0.353031
PimaS6.A01G061873	5.64544	6.45874e-10	2.07898	0.0053813	-1.43245	0.353031
PimaS6.A01G061876	-1.77837	0.187607	-1.27204	0.363627	0.238595	0.936627
PimaS6.A01G061878	-0.841236	0.00470852	1.26045	6.47338e-06	1.28075	2.92042e-05
PimaS6.A01G061881	-0.514487	0.300745	0.4291	0.344206	-0.00381481	0.99975
PimaS6.A01G061882	0.0395307	0.94031	1.68042	2.14796e-06	0.0873271	0.914625
PimaS6.A01G061884	1.12214	0.235048	0.338008	0.654062	-2.09368	0.00212056
PimaS6.A01G061885	1.53246	0.270172	-0.655297	0.74658	-1.32545	0.43731
PimaS6.A01G061886	-1.99053	2.34322e-06	-1.58526	2.14937e-06	-0.625029	0.124962
PimaS6.A01G061888	-3.34569	8.72327e-18	-0.868233	0.0107797	-0.254264	0.634649
PimaS6.A01G061891	0.972897	0.484474	-1.31376	0.097977	-2.61693	0.00036327
PimaS6.A01G061892	1.35962	0.123256	0.608834	0.504114	0.0733712	0.963767
PimaS6.A01G061893	-1.16125	0.00520172	-0.843967	0.0443778	0.00368541	0.99956
PimaS6.A01G061894	-0.0826203	0.888469	0.00492447	0.995565	-0.80482	0.0884567
PimaS6.A01G061897	2.57438	0.000266277	-0.495434	0.597796	-2.13606	0.00411881
PimaS6.A01G061898	0.0735174	0.942558	-0.92438	0.1283	-3.0336	5.8206e-08
PimaS6.A01G061901	1.28599	0.271002	-0.715575	0.539615	-1.41756	0.193105
PimaS6.A01G061902	1.33143	0.54107	-0.980656	0.579235	-0.577989	0.847861
PimaS6.A01G061903	-0.319466	0.510983	-0.0836907	0.895171	0.189522	0.796367
PimaS6.A01G061905	-2.97596	0.0570403	-3.15798	0.0456684	-1.49691	0.392974
PimaS6.A01G061906	-0.249884	0.617122	-1.24017	0.00111823	0.345119	0.473285
PimaS6.A01G061908	-1.54667	0.384573	-1.12826	0.336286	1.40923	0.409055
PimaS6.A01G061910	-0.535597	0.527944	-1.73988	0.0252957	0.0957219	0.940817
PimaS6.A01G061911	0.0177519	0.956348	-0.167124	0.541527	0.149867	0.67192
PimaS6.A01G061912	3.71506	0.00151038	-0.0169294	0.996145	-3.90106	0.0821329
PimaS6.A01G061913	0.791213	0.0058092	0.696927	0.0130613	-0.100629	0.856498
PimaS6.A01G061914	-0.0151607	0.970061	1.74002	2.85234e-13	1.4404	1.16172e-08
PimaS6.A01G061916	3.03548	1.8057e-14	0.627195	0.156617	-1.76908	1.99154e-05
PimaS6.A01G061917	-3.26198	0.00451949	-1.48971	0.144808	-0.46971	0.704636
PimaS6.A01G061918	-0.558403	0.146346	0.160133	0.759843	0.548383	0.237692
PimaS6.A01G061919	-0.533236	0.25305	-0.186247	0.73567	0.667372	0.150241
PimaS6.A01G061920	-0.142219	0.862804	-0.599646	0.411113	-0.296883	0.775026
PimaS6.A01G061921	-0.838806	0.00254391	-0.332151	0.314441	0.198817	0.658453
PimaS6.A01G061922	1.13167	0.014776	0.264529	0.67041	-0.157582	0.862641
PimaS6.A01G061923	0.0101268	0.987515	-0.129096	0.791158	-0.361038	0.459633
PimaS6.A01G061924	-1.61277	1.10659e-11	-0.0722929	0.861003	0.793652	0.00364594
PimaS6.A01G061925	0.504791	0.110665	0.0717833	0.87957	-0.0278858	0.966923
PimaS6.A01G061926	-2.42715	4.34915e-08	0.18324	0.790141	0.684709	0.277185
PimaS6.A01G061927	-1.61992	0.331896	0.864416	0.511701	-1.50878	0.372465
PimaS6.A01G061928	-1.11907	0.11055	-0.793478	0.26715	-0.729404	0.313759
PimaS6.A01G061929	-1.03892	0.603004	-1.33144	0.513489	-2.50281	0.355239
PimaS6.A01G061931	-1.23044	1.22665e-06	-0.322313	0.359112	1.0689	7.60591e-05
PimaS6.A01G061933	0.15566	0.826389	-0.697294	0.227145	-0.72783	0.261056
PimaS6.A01G061934	0.827596	0.00387243	0.462713	0.160538	-0.454964	0.240799
PimaS6.A01G061936	-1.68949	2.4884e-13	0.16452	0.648693	0.984813	9.46455e-05
PimaS6.A01G061937	0.690548	0.00218768	0.418659	0.102971	-0.0981175	0.835503
PimaS6.A01G061938	0.12049	0.788432	-0.525429	0.120933	0.374892	0.359425
PimaS6.A01G061939	-2.96806	5.77116e-21	-1.1188	0.00135823	0.185922	0.744242
PimaS6.A01G061940	-0.708347	0.00840483	-1.23748	1.06553e-06	-0.927647	0.000375875
PimaS6.A01G061941	-0.489111	0.700111	-0.204796	0.88005	-1.1164	0.338552
PimaS6.A01G061942	0.767121	0.0130961	0.381834	0.336281	-0.249593	0.619137
PimaS6.A01G061943	-0.0437682	0.977819	-0.816073	0.535431	-0.696964	0.601704
PimaS6.A01G061944	0.0844089	0.799017	0.633786	0.007057	0.0297495	0.955438
PimaS6.A01G061945	-1.30637	3.97803e-08	0.658662	0.0168332	0.504392	0.11424
PimaS6.A01G061946	-2.10065	0.184436	-0.320135	0.822693	0.734067	0.640885
PimaS6.A01G061949	0.620123	0.0120906	0.888849	0.000292613	-0.0175743	0.977751
PimaS6.A01G061950	-0.156302	0.618548	0.0636543	0.873291	-0.278069	0.457189
PimaS6.A01G061951	0.408422	0.571457	-0.341354	0.595864	-0.0798539	0.931101
PimaS6.A01G061952	0.424562	0.226983	0.67336	0.0530064	0.709153	0.0790641
PimaS6.A01G061954	-0.246334	0.67695	-0.646056	0.222497	-0.393029	0.554133
PimaS6.A01G061957	0.617746	0.256842	0.0715695	0.927846	-0.0520898	0.962535
PimaS6.A01G061958	1.0318	0.0253038	1.12521	0.0185463	0.118387	0.905625
PimaS6.A01G061959	1.17539	0.359158	1.51392	0.196712	-0.436507	0.875374
PimaS6.A01G061962	0.515189	0.0474576	0.553438	0.0365511	0.333728	0.338303
PimaS6.A01G061963	-0.0863795	0.891678	-0.850523	0.0532118	-0.0552372	0.944462
PimaS6.A01G061964	0.758067	0.0275588	1.09987	0.00223553	0.0567527	0.944903
PimaS6.A01G061967	0.833239	0.411385	0.275652	0.800985	0.666848	0.584761
PimaS6.A01G061968	1.25878	0.0506016	0.449947	0.59533	0.422951	0.657232
PimaS6.A01G061969	0.138943	0.634425	-0.134489	0.673059	0.135743	0.739998
PimaS6.A01G061970	-0.411731	0.279195	1.94479	2.45258e-08	0.0432162	0.959523
PimaS6.A01G061973	-1.64603	0.0362722	-2.03196	0.0119084	0.447321	0.739796
PimaS6.A01G061975	-0.0154639	0.987883	-0.173496	0.841615	-0.121434	0.919599
PimaS6.A01G061977	0.239477	0.794092	-0.480643	0.586694	0.0607281	0.966521
PimaS6.A01G061979	1.5473	0.172261	-0.0630592	0.969947	-0.711629	0.681666
PimaS6.A01G061980	0.174848	0.660519	0.342271	0.353765	-0.213821	0.678818
PimaS6.A01G061981	-0.793329	0.0112964	0.386207	0.337859	0.219427	0.689335
PimaS6.A01G061982	0.300502	0.494695	0.11862	0.830818	0.084166	0.90965
PimaS6.A01G061983	-0.25911	0.728637	-1.48228	0.00317646	-0.118822	0.889308
PimaS6.A01G061985	-0.70225	0.752946	-1.88151	0.191081	0.366579	0.856914
PimaS6.A01G061986	-0.574343	0.412754	-1.18949	0.0761792	0.0505156	0.96628
PimaS6.A01G061987	0.114764	0.775112	0.0595068	0.901983	-0.398952	0.344005
PimaS6.A01G061988	-0.113629	0.909647	-1.46168	0.0415776	0.398267	0.714514
PimaS6.A01G061990	-0.549106	0.081338	0.400623	0.274408	-0.0144364	0.985823
PimaS6.A01G061991	0.0596482	0.908436	-0.662679	0.0453172	0.299773	0.48558
PimaS6.A01G061992	0.449387	0.360962	-0.279371	0.609269	-0.316898	0.648217
PimaS6.A01G061993	-0.0874176	0.934555	0.213173	0.825133	0.54911	0.617127
PimaS6.A01G061994	0.690942	0.0285127	0.867121	0.00588255	0.146832	0.802748
PimaS6.A01G061995	-2.85087	9.29159e-12	-0.501069	0.340359	-0.848687	0.112675
PimaS6.A01G061996	0.462321	0.254389	0.795626	0.0490433	0.739163	0.148065
PimaS6.A01G061997	0.16369	0.824623	0.232985	0.75141	-0.349098	0.68733
PimaS6.A01G061998	-1.00578	0.000168095	0.257497	0.475145	0.516249	0.130893
PimaS6.A01G062000	-0.213229	0.480723	-0.170773	0.594483	0.151886	0.710879
PimaS6.A01G062001	-1.38174	0.00311547	0.0736135	0.903936	0.622344	0.217767
PimaS6.A01G062002	0.0541749	0.965488	-0.491339	0.538216	-0.198406	0.882066
PimaS6.A01G062005	-0.617164	0.0800067	-0.459804	0.239297	0.000450901	1
PimaS6.A01G062007	-0.542379	0.659175	0.00503562	0.999397	1.05354	0.507757
PimaS6.A01G062009	0.951686	0.176689	0.120364	0.907319	0.326431	0.75643
PimaS6.A01G062010	1.11108	0.15836	0.251282	0.814055	-0.286301	0.852114
PimaS6.A01G062011	-2.37583	9.44412e-12	-0.154692	0.772592	0.657695	0.151617
PimaS6.A01G062012	-0.00210018	1	0.328388	0.435851	-0.0689154	0.927967
PimaS6.A01G062015	0.304014	0.38212	0.401374	0.22314	0.371085	0.362469
PimaS6.A01G062016	2.04166	0.0234555	0.724134	0.531775	-0.236987	0.911493
PimaS6.A01G062017	-2.68549	1.77238e-05	-1.33273	0.0186883	1.71095	0.000856552
PimaS6.A01G062018	-6.59752	3.78249e-05	-1.04856	0.487958	1.53536	0.397196
PimaS6.A01G062020	0.215218	0.691202	-0.125976	0.843834	-0.402455	0.537979
PimaS6.A01G062021	-0.973828	0.132737	0.476406	0.48743	0.503947	0.540131
PimaS6.A01G062022	-2.06752	1.07831e-07	0.190222	0.744514	0.062502	0.945467
PimaS6.A01G062025	-0.168846	0.849194	-0.465111	0.432932	-1.03517	0.107572
PimaS6.A01G062027	-0.189608	0.521584	0.488078	0.0716358	0.232506	0.552598
PimaS6.A01G062028	-0.098438	0.861903	-0.30825	0.585247	0.291787	0.677982
PimaS6.A01G062029	-0.54672	0.143406	-0.563029	0.157617	0.263808	0.639833
PimaS6.A01G062030	1.4261	2.53985e-07	2.33561	1.71653e-16	0.421628	0.388344
PimaS6.A01G062031	-4.40471	1.86196e-14	-1.73701	0.00229729	0.937166	0.13051
PimaS6.A01G062032	1.94482	7.16075e-08	0.921779	0.0117844	-0.742512	0.17078
PimaS6.A01G062033	-0.255545	0.753625	-0.638217	0.35155	0.812675	0.206919
PimaS6.A01G062034	-0.864598	0.138105	-1.11245	0.0346863	0.366313	0.620197
PimaS6.A01G062035	-2.40171	9.22685e-05	-0.436643	0.557808	-0.260004	0.768734
PimaS6.A01G062036	0.53873	0.31394	-0.381996	0.518789	-0.157935	0.84753
PimaS6.A01G062037	-0.779789	0.0106688	0.181624	0.666456	-0.231814	0.650734
PimaS6.A01G062038	-1.51272	0.50219	-0.788984	0.658192	-4.56381	0.0154641
PimaS6.A01G062039	0.909111	0.0382153	0.0572876	0.920054	0.0894988	0.909606
PimaS6.A01G062040	-0.923368	0.0103992	-0.0236659	0.971089	-0.0245338	0.977876
PimaS6.A01G062041	-2.56265	1.68322e-05	-2.33905	7.62927e-06	0.11017	0.90889
PimaS6.A01G062042	-0.405157	0.575674	0.155924	0.869323	0.327425	0.7682
PimaS6.A01G062043	5.03333	1.85173e-16	3.83295	1.16982e-09	-1.56219	0.0837829
PimaS6.A01G062045	3.19157	8.86244e-09	1.60548	0.00574753	-0.503499	0.583113
PimaS6.A01G062048	1.59432	0.156147	2.82855	0.00393115	0.62	0.757501
PimaS6.A01G062058	3.45005	0.00351684	2.19896	0.0703405	-1.42825	0.529326
PimaS6.A01G062060	2.03844	0.00275004	0.442254	0.619408	-1.40034	0.0807098
PimaS6.A01G062061	-0.0983031	0.919288	-0.376992	0.666059	-2.00177	0.000915243
PimaS6.A01G062063	2.49758	0.00860318	2.29429	0.0629692	0.320655	0.876043
PimaS6.A01G062064	1.12242	0.477424	0.749534	0.767719	2.71094	0.299183
PimaS6.A01G062067	2.12343	2.0757e-06	0.263727	0.699024	-1.58072	0.00252087
PimaS6.A01G062068	-1.51836	0.300994	-0.164718	0.916159	0.618442	0.744816
PimaS6.A01G062070	-0.856438	0.00817304	-1.07765	0.000913204	0.253536	0.608689
PimaS6.A01G062071	0.841361	0.0392895	0.948481	0.0227603	0.171616	0.824364
PimaS6.A01G062072	0.0861475	0.954742	-0.365526	0.728366	-0.763178	0.442414
PimaS6.A01G062073	0.608898	0.741031	-1.30912	0.526139	1.5815	0.515545
PimaS6.A01G062074	-1.38248	0.456368	-0.683653	0.661949	1.6818	0.263799
PimaS6.A01G062075	0.0809365	0.835222	-0.223503	0.517876	-0.227185	0.578807
PimaS6.A01G062076	-0.0605893	0.867417	-0.0397797	0.923638	0.280468	0.452153
PimaS6.A01G062077	1.68399	0.000214464	0.538191	0.307245	-0.674913	0.26037
PimaS6.A01G062078	-0.904912	0.16916	-0.774446	0.308487	0.185641	0.875556
PimaS6.A01G062080	-3.10307	4.63326e-26	-0.591415	0.0810396	0.551301	0.118526
PimaS6.A01G062081	0.316869	0.310509	-0.257661	0.463992	0.463755	0.192747
PimaS6.A01G062082	-1.71135	3.4932e-05	-0.0546014	0.932854	-0.593749	0.245399
PimaS6.A01G062083	0.283794	0.426735	0.393987	0.275045	-0.148662	0.796288
PimaS6.A01G062084	0.196174	0.769127	0.699776	0.235846	-1.05356	0.0875723
PimaS6.A01G062085	-1.84457	0.0597271	0.117113	0.907419	-1.95686	0.0175013
PimaS6.A01G062086	-1.91602	1.7287e-06	0.826416	0.0915455	2.68903	5.10768e-10
PimaS6.A01G062087	-1.44724	0.000116687	0.428097	0.421393	2.13691	3.00642e-07
PimaS6.A01G062088	-3.44949	0.133291	0.99934	0.514103	1.65958	0.24998
PimaS6.A01G062089	-0.438437	0.709551	-0.505893	0.58505	0.454321	0.690519
PimaS6.A01G062090	2.96338	0.00224826	2.72706	0.0165164	-0.709047	0.839951
PimaS6.A01G062091	4.90636	0.00418116	3.74001	0.0584238	1.87892	0.499515
PimaS6.A01G062092	-0.717794	0.445954	-0.276658	0.823921	1.18329	0.381661
PimaS6.A01G062093	-5.11579	0.00584955	-3.06844	0.190823	1.35798	0.424
PimaS6.A01G062094	-0.875048	0.0781437	0.00125506	1	0.590669	0.363785
PimaS6.A01G062096	0.211852	0.602077	-0.0444843	0.935709	0.0941009	0.892095
PimaS6.A01G062099	-2.73607	0.00357191	-1.89444	0.0215374	-2.99915	4.0952e-05
PimaS6.A01G062100	0.220192	0.908813	-0.511114	0.707634	-0.720226	0.686305
PimaS6.A01G062101	-0.240885	0.484981	0.564641	0.0829313	-0.0589821	0.927967
PimaS6.A01G062103	-0.0515695	0.930342	0.264577	0.616925	0.0168678	0.986926
PimaS6.A01G062105	1.80944	0.0396022	0.290149	0.82848	-2.32297	0.0825607
PimaS6.A01G062106	1.27741	0.000776831	0.777535	0.0749738	-0.556084	0.324029
PimaS6.A01G062107	-0.426666	0.536927	-1.20936	0.042634	-0.180285	0.858988
PimaS6.A01G062108	-5.34048	5.50128e-30	0.379191	0.4879	3.33203	1.98301e-15
PimaS6.A01G062111	-0.210349	0.614338	-0.372747	0.320069	0.250688	0.614911
PimaS6.A01G062112	-2.62035	0.00380337	-0.580515	0.524396	0.135535	0.934378
PimaS6.A01G062114	-1.91822	0.236075	0.484086	0.840277	-1.88837	0.351967
PimaS6.A01G062127	-0.73655	0.384877	-0.479289	0.553296	-0.956585	0.237851
PimaS6.A01G062129	-4.35258	6.40664e-08	-2.723	0.00178105	-0.570171	0.59457
PimaS6.A01G062130	-3.66285	2.04526e-09	-2.78609	7.38086e-07	-0.148491	0.881522
PimaS6.A01G062131	-3.05499	0.000776831	-4.15566	3.49438e-05	-1.38277	0.0633253
PimaS6.A01G062132	-3.01291	4.79871e-09	-2.21238	3.04722e-06	-1.23328	0.0153504
PimaS6.A01G062133	-2.69581	7.35713e-08	-2.29848	5.32221e-07	0.131255	0.885042
PimaS6.A01G062134	-3.46767	1.25613e-06	-1.92639	0.00174668	-1.49119	0.0171563
PimaS6.A01G062137	2.06769	0.00214024	1.86058	0.00841633	-1.59433	0.0897567
PimaS6.A01G062138	-1.00901	0.0432765	0.849445	0.117994	1.39817	0.0113493
PimaS6.A01G062142	-0.25372	0.904692	1.03913	0.606441	-1.60256	0.483216
PimaS6.A01G062143	0.526053	0.631228	-0.366947	0.746596	-2.00874	0.0150807
PimaS6.A01G062144	-0.758565	0.509894	-2.19271	0.0983744	0.128499	0.948321
PimaS6.A01G062145	-0.0238947	0.975757	0.351885	0.607225	-0.765459	0.255006
PimaS6.A01G062146	0.116041	0.918767	-1.03796	0.219858	0.467926	0.659774
PimaS6.A01G062150	-2.25836	5.44796e-20	0.571016	0.0483228	1.28664	9.16394e-07
PimaS6.A01G062151	-1.00086	0.329703	0.703966	0.527153	0.866696	0.363951
PimaS6.A01G062152	-1.17015	0.434382	1.53178	0.357249	2.61737	0.175891
PimaS6.A01G062153	-1.01947	0.118938	0.420305	0.611734	-0.11004	0.931896
PimaS6.A01G062154	0.16252	0.688246	-0.0542194	0.910892	-0.212552	0.67614
PimaS6.A01G062155	-0.682283	0.68462	-1.47791	0.153929	0.0932656	0.954917
PimaS6.A01G062156	2.47876	1.63031e-07	2.75057	0.000101137	0.319675	0.808873
PimaS6.A01G062157	-4.86835	0.0189882	0	1	0	1
PimaS6.A01G062158	-2.28066	3.30226e-06	-3.77462	0.000437899	-1.80636	0.122412
PimaS6.A01G062159	0.779422	0.416231	0.741013	0.507231	-0.268225	0.887526
PimaS6.A01G062160	0.747321	0.471776	-0.0728835	0.957218	-0.398474	0.790399
PimaS6.A01G062168	-0.670927	0.760177	3.12031	0.18116	5.14998	0.0451179
PimaS6.A01G062169	0.10757	0.912173	-1.23894	0.137834	0.56237	0.553597
PimaS6.A01G062170	-0.463251	0.62719	3.00066	0.148462	1.85119	0.49535
PimaS6.A01G062175	0.834437	0.166408	0.901222	0.135596	-0.610933	0.429115
PimaS6.A01G062178	0.597953	0.35667	0.998528	0.0554743	0.881645	0.201484
PimaS6.A01G062179	-0.891328	0.137495	-0.75486	0.145842	-1.17871	0.0185954
PimaS6.A01G062180	-1.21732	2.05759e-05	0.748981	0.0175893	0.490919	0.217965
PimaS6.A01G062181	1.23487	0.221667	-0.550332	0.612669	0.643274	0.606723
PimaS6.A01G062182	2.37738	0.164273	0.357604	0.843726	0.44963	0.850465
PimaS6.A01G062183	-0.304327	0.876565	0.566816	0.691301	1.7202	0.142761
PimaS6.A01G062184	-1.14693	0.00189569	-0.453353	0.196837	-0.463344	0.28305
PimaS6.A01G062185	-0.970643	0.0369637	-1.16523	0.00732384	0.573801	0.176857
PimaS6.A01G062187	-0.0211454	0.975858	0.278845	0.622862	-0.370072	0.545093
PimaS6.A01G062188	-1.35378	1.12514e-08	0.0732845	0.855924	0.473468	0.146394
PimaS6.A01G062189	1.57236	0.0245681	0.183537	0.859587	-1.29043	0.135553
PimaS6.A01G062190	1.72247	3.88099e-07	0.630564	0.125975	-0.701795	0.128353
PimaS6.A01G062191	-1.16949	0.00413561	-1.68776	0.00211205	0.478851	0.3992
PimaS6.A01G062194	-0.109874	0.828715	-0.12798	0.819413	1.17654	0.00115976
PimaS6.A01G062196	-0.0686416	0.968181	-0.290741	0.862915	0.0916057	0.963885
PimaS6.A01G062199	-1.32444	0.283188	1.05383	0.491824	-1.00758	0.669325
PimaS6.A01G062201	0.423386	0.760432	-1.09271	0.323983	0.153825	0.932897
PimaS6.A01G062203	-1.42118	0.0413262	-2.18815	0.00177191	1.03579	0.124896
PimaS6.A01G062204	0.564721	0.559433	-0.0589641	0.952358	-0.708546	0.50633
PimaS6.A01G062205	0.110995	0.965577	0.310571	0.919746	-1.3639	0.538462
PimaS6.A01G062206	1.6459	0.00208137	1.51957	0.0113298	0.214057	0.847703
PimaS6.A01G062208	0.87201	0.21169	0.0254045	0.983249	-0.0174093	0.993225
PimaS6.A01G062209	-4.70455	0.0126204	-2.29719	0.0492558	-0.314631	0.847158
PimaS6.A01G062210	-3.4762	0.153286	0.185975	0.9468	1.92141	0.395922
PimaS6.A01G062211	0.749868	0.441843	0.389601	0.770308	0.547454	0.712308
PimaS6.A01G062216	0.331111	0.3261	1.23978	2.14076e-05	0.732242	0.0367889
PimaS6.A01G062217	-0.0422846	0.901714	0.526038	0.0360701	0.118678	0.786279
PimaS6.A01G062232	-3.38677	6.19779e-14	-2.03749	5.06676e-06	1.21432	0.00344197
PimaS6.A01G062233	-0.317106	0.229229	1.06346	4.86955e-06	0.613023	0.0274284
PimaS6.A01G062234	-0.0219298	0.971844	-0.515016	0.245119	-0.268284	0.67614
PimaS6.A01G062235	1.56614	6.05124e-07	0.134694	0.776728	-1.62827	3.87097e-07
PimaS6.A01G062237	0.298278	0.613997	0.568812	0.360728	-0.584657	0.425059
PimaS6.A01G062238	-0.492891	0.643727	-1.23852	0.189172	0.353276	0.803112
PimaS6.A01G062239	-0.225103	0.380008	0.315927	0.216226	0.232393	0.483216
PimaS6.A01G062242	-0.291945	0.728163	0.716608	0.385508	-0.428399	0.676487
PimaS6.A01G062249	2.97288	8.45767e-06	1.04426	0.157738	-1.48764	0.124356
PimaS6.A01G062251	0.0896693	0.938011	0.411277	0.713791	-1.35886	0.215037
PimaS6.A01G062252	2.26485	0.0398776	0.536315	0.688513	-1.70583	0.230043
PimaS6.A01G062254	0.23855	0.601671	-0.505698	0.217679	-0.228297	0.689683
PimaS6.A01G062255	-0.419653	0.427767	-0.554742	0.300259	0.466912	0.46569
PimaS6.A01G062256	-3.04634	0.218389	0.823859	0.662595	3.55771	0.10782
PimaS6.A01G062257	-1.33233	6.13911e-07	-0.133594	0.739423	0.386076	0.308788
PimaS6.A01G062258	0.0625414	0.951014	-0.371362	0.680523	0.196939	0.861304
PimaS6.A01G062259	0.767364	0.361364	0.496149	0.55297	-1.94946	0.0331836
PimaS6.A01G062261	-4.15948	0.0845031	-0.141907	0.955694	-0.559284	0.856381
PimaS6.A01G062263	1.50136	0.119082	-0.540024	0.641849	0.835089	0.470501
PimaS6.A01G062264	-0.025301	0.953272	0.392315	0.259551	-0.242997	0.614639
PimaS6.A01G062265	-0.429551	0.111922	0.632035	0.034783	0.762254	0.00760039
PimaS6.A01G062266	0.947648	0.0628821	0.00103868	1	-0.303031	0.695289
PimaS6.A01G062268	-0.386377	0.891864	-0.360157	0.88681	-0.448374	0.890481
PimaS6.A01G062269	-1.53008	0.00192731	-0.0399676	0.964396	-0.12943	0.913048
PimaS6.A01G062270	0.378315	0.25031	-0.185452	0.651312	0.195021	0.690286
PimaS6.A01G062271	0.589577	0.81006	-3.79812	0.0326641	-1.17376	0.602015
PimaS6.A01G062273	0.125933	0.752225	0.582555	0.0764935	0.335273	0.440752
PimaS6.A01G062276	0.359417	0.281107	0.564493	0.103153	0.0151431	0.985958
PimaS6.A01G062278	0.919306	0.00956147	1.13911	0.00178985	-0.208612	0.752332
PimaS6.A01G062279	0.538456	0.523234	-0.662769	0.41567	-1.03619	0.233917
PimaS6.A01G062280	-0.288794	0.652065	-0.403813	0.502215	0.12597	0.89603
PimaS6.A01G062281	-0.29552	0.456617	0.462172	0.265758	0.452883	0.367296
PimaS6.A01G062282	-1.4049	0.164122	-1.65073	0.0516151	-0.490434	0.663917
PimaS6.A01G062283	7.79396	5.79197e-15	3.93246	5.96196e-10	1.59582	0.350754
PimaS6.A01G062284	5.79096	2.76627e-09	3.28564	0.000135912	0.0545408	0.981728
PimaS6.A01G062285	2.13038	0.0624438	1.27591	0.383631	-1.42431	0.443861
PimaS6.A01G062287	1.65662	0.108596	2.11734	0.0625125	-0.268524	0.931058
PimaS6.A01G062288	0.594464	0.574344	0.406872	0.726547	-1.67441	0.0919557
PimaS6.A01G062290	1.3445	0.0071824	0.134829	0.863381	-1.93716	0.000383508
PimaS6.A01G062292	0.939326	0.0794359	1.09198	0.0632465	0.551464	0.495943
PimaS6.A01G062295	2.82244	0.0591611	1.04688	0.530326	1.35216	0.439624
PimaS6.A01G062296	0.627919	0.642009	0.675963	0.188127	-0.78105	0.154155
PimaS6.A01G062297	6.42991	3.26825e-06	3.89874	0.00266054	0.252325	0.954071
PimaS6.A01G062298	-1.30424	0.0907835	-1.86592	0.0185973	-0.202815	0.874007
PimaS6.A01G062299	1.22919	0.0279273	1.19937	0.0334471	-2.30745	0.000150361
PimaS6.A01G062300	1.62661	0.00451655	-0.19699	0.831111	-1.32384	0.0701633
PimaS6.A01G062301	3.66894	3.48458e-05	4.53641	0.000126776	-0.538964	0.869745
PimaS6.A01G062302	3.24612	6.40049e-24	5.12847	1.35581e-48	1.63764	1.88371e-06
PimaS6.A01G062303	2.85084	9.90879e-16	5.32303	8.6625e-40	0.875184	0.0936482
PimaS6.A01G062304	0.330572	0.408731	-0.689465	0.0676511	-0.134545	0.844232
PimaS6.A01G062309	-0.752749	0.0134203	-0.168177	0.663785	0.219163	0.624764
PimaS6.A01G062311	-0.818424	0.0367169	-1.11644	0.00213994	0.0510045	0.944477
PimaS6.A01G062313	6.65051	1.5289e-07	4.71169	0.00429491	5.12548e-15	1
PimaS6.A01G062314	1.46799	6.19856e-06	1.47779	2.40706e-06	0.199256	0.747073
PimaS6.A01G062315	0.543103	0.765485	-0.831128	0.662595	0.125233	0.973081
PimaS6.A01G062316	0.638573	0.00444991	0.412556	0.0985081	-0.119444	0.773548
PimaS6.A01G062320	-0.754808	0.429233	0.352815	0.764641	0.610785	0.547682
PimaS6.A01G062321	-1.05645	0.127819	0.0605399	0.948311	1.59402	0.00738545
PimaS6.A01G062324	-1.49495	0.119567	-0.800538	0.503747	-0.0463966	0.983417
PimaS6.A01G062325	-0.792766	0.0527824	-0.260622	0.642692	0.337126	0.571477
PimaS6.A01G062328	0.541522	0.0643272	-0.0802125	0.855542	-0.354238	0.372026
PimaS6.A01G062329	0.780834	0.00209809	0.850273	0.00139594	-0.371035	0.322545
PimaS6.A01G062330	0.20437	0.580179	-1.01559	0.00049627	0.25518	0.55608
PimaS6.A01G062331	-0.00362294	0.998933	0.0937998	0.885254	0.247318	0.726548
PimaS6.A01G062332	-1.36246	7.30324e-07	0.017743	0.972941	0.55955	0.107064
PimaS6.A01G062333	2.46287	3.615e-05	1.68738	0.00844687	-0.48398	0.726659
PimaS6.A01G062343	-1.82516	1.81169e-05	0.824964	0.0988201	1.70032	0.000467078
PimaS6.A01G062344	0.058575	0.970359	-0.559043	0.67802	-1.54401	0.242549
PimaS6.A01G062345	0.728979	0.673775	0.824521	0.710388	-2.10043	0.344567
PimaS6.A01G062347	-0.509576	0.505742	-0.2978	0.707153	0.281294	0.777189
PimaS6.A01G062348	-1.47358	0.000694786	-1.20183	0.00460309	-0.567496	0.212396
PimaS6.A01G062349	-3.97346	0.0582853	-0.321927	0.866371	1.48354	0.25623
PimaS6.A01G062350	-4.00411	4.78333e-48	0.936132	0.000740959	2.90066	2.59206e-28
PimaS6.A01G062351	-4.03345	0.0771957	-1.02565	0.668326	1.964	0.299512
PimaS6.A01G062352	-1.43604	0.0699528	-2.41066	0.00137816	0.240489	0.863388
PimaS6.A01G062353	1.22712	3.03247e-08	2.73961	1.10031e-28	0.759104	0.0189097
PimaS6.A01G062354	-1.41297	2.71713e-10	0.508409	0.0769447	1.0331	4.7017e-05
PimaS6.A01G062355	-4.99483	0.00731368	-0.880103	0.697326	-1.4056	0.56022
PimaS6.A01G062356	-0.338271	0.655523	1.09408	0.0774537	0.0365574	0.981236
PimaS6.A01G062357	-1.47279	2.6282e-07	0.225455	0.556204	1.19573	1.56254e-05
PimaS6.A01G062358	0.644676	0.350246	-0.25061	0.785463	-0.53558	0.576198
PimaS6.A01G062360	0.0919969	0.917911	-0.588598	0.258065	0.269678	0.734755
PimaS6.A01G062361	0.257156	0.696956	-0.365576	0.56715	0.288169	0.716942
PimaS6.A01G062362	0.34947	0.516456	-1.22037	0.000458554	-0.258737	0.644704
PimaS6.A01G062363	0.778298	0.021906	-0.478219	0.207226	0.147364	0.800421
PimaS6.A01G062364	0.340454	0.721949	-1.16026	0.0967979	-0.795197	0.351824
PimaS6.A01G062365	-1.69956	0.00292219	-1.96899	8.48506e-05	0.536594	0.422599
PimaS6.A01G062366	-3.21436	0.22457	-0.55596	0.857795	-4.44999	0.0654988
PimaS6.A01G062367	0.453352	0.393527	0.502868	0.377714	0.0589647	0.955223
PimaS6.A01G062368	-0.962916	0.000195836	0.202487	0.608106	0.541008	0.112823
PimaS6.A01G062369	0.271218	0.793564	-0.64572	0.48256	-0.0597412	0.970741
PimaS6.A01G062370	-0.22204	0.75714	0.127025	0.893029	-0.413036	0.634395
PimaS6.A01G062371	-2.49849	0.0014054	0.890875	0.651562	1.86247	0.188415
PimaS6.A01G062376	-1.4133	0.0459406	-0.820068	0.125017	-1.46977	0.00762395
PimaS6.A01G062377	1.63402	0.0947634	-0.855692	0.471734	-0.975252	0.506549
PimaS6.A01G062378	-0.0164907	0.969936	0.445302	0.14977	-0.146381	0.770093
PimaS6.A01G062379	-0.218465	0.527944	-0.161742	0.685736	0.0614074	0.921324
PimaS6.A01G062380	-1.95234	2.79609e-15	-0.25659	0.442932	0.959107	0.000368192
PimaS6.A01G062384	-0.109773	0.952671	1.56286	0.160221	-0.162711	0.948564
PimaS6.A01G062385	0.0379733	0.944617	0.0950261	0.868138	-0.727886	0.0722738
PimaS6.A01G062386	3.37963	2.56803e-27	2.04755	2.90245e-10	-0.944678	0.0496181
PimaS6.A01G062391	-3.68073	0.126263	-0.217324	0.922298	0.674458	0.816245
PimaS6.A01G062392	-2.50403	0.0702541	0.895745	0.52901	0.438983	0.799452
PimaS6.A01G062394	-0.785732	0.731821	0.846422	0.686078	0.420021	0.860584
PimaS6.A01G062395	0.442019	0.0752482	0.394471	0.134446	-0.0994055	0.8281
PimaS6.A01G062396	0.436489	0.222141	0.107491	0.810579	-1.03639	0.00057357
PimaS6.A01G062397	-1.36193	0.0457638	-1.71897	0.00324884	0.552332	0.454815
PimaS6.A01G062398	5.78661	9.67526e-05	3.06547	0.0379	-3.48577	0.129103
PimaS6.A01G062399	1.2532	0.0101212	1.05431	0.0429678	-1.26892	0.0621525
PimaS6.A01G062400	-3.8806	0.0860241	-4.59693	0.0152597	1.21303	0.521011
PimaS6.A01G062401	1.95822	0.00337174	0.995087	0.209494	-0.231984	0.882916
PimaS6.A01G062402	-1.34748	0.240683	-1.95101	0.0241723	-0.666332	0.531006
PimaS6.A01G062404	1.25931	4.1518e-05	0.64594	0.057383	-0.684773	0.0756206
PimaS6.A01G062408	2.99558	2.33817e-09	0.84141	0.114181	-0.413915	0.637485
PimaS6.A01G062413	-0.139151	0.764916	0.368263	0.395475	0.0193789	0.982182
PimaS6.A01G062417	1.61465	0.318377	-0.348002	0.880842	-0.331158	0.906158
PimaS6.A01G062420	1.27382	0.391396	-1.21133	0.454495	-0.545272	0.806556
PimaS6.A01G062422	1.33217	0.368039	-1.5818	0.28596	-2.02431	0.194901
PimaS6.A01G062423	0.437586	0.191801	1.4025	2.49187e-06	0.538747	0.182863
PimaS6.A01G062424	-3.87827	2.74087e-08	-1.55482	0.00235289	0.478129	0.473089
PimaS6.A01G062426	0.674467	0.450014	-0.142082	0.909371	-0.864292	0.446133
PimaS6.A01G062427	-0.301051	0.809284	-0.453225	0.716088	0.55257	0.670579
PimaS6.A01G062433	0.797509	0.00963961	0.64291	0.0533627	0.135602	0.817118
PimaS6.A01G062437	1.08067	0.000117653	0.721797	0.0193502	-0.191259	0.714906
PimaS6.A01G062438	2.78832	4.85651e-17	3.42721	2.32011e-23	-0.151412	0.835765
PimaS6.A01G062439	-0.464921	0.130853	-0.0866445	0.840692	0.22289	0.616461
PimaS6.A01G062441	5.77213	1.06561e-17	4.19631	4.98505e-05	0.218815	0.957231
PimaS6.A01G062442	-0.680575	0.207857	-1.17471	0.0049265	-0.970056	0.0299438
PimaS6.A01G062443	1.05901	0.00668466	0.549303	0.238486	-0.697018	0.199866
PimaS6.A01G062444	-1.22972	0.000278746	-0.316896	0.487209	0.817481	0.0423221
PimaS6.A01G062446	-1.88482	9.3495e-05	-2.39893	1.47568e-08	0.0559072	0.948564
PimaS6.A01G062447	-2.18865	4.42207e-09	-1.90581	3.21463e-07	0.287195	0.645755
PimaS6.A01G062448	-1.12651	0.553516	0.0376332	0.979166	0.631046	0.639783
PimaS6.A01G062449	-0.252114	0.396179	-0.218666	0.500206	-0.997904	8.45246e-05
PimaS6.A01G062450	-0.429704	0.324745	1.96658	1.98242e-07	1.03336	0.0243676
PimaS6.A01G062451	-0.08155	0.937934	-0.190865	0.878213	-0.0586211	0.973521
PimaS6.A01G062452	-0.988174	0.0247101	-1.42417	0.000139579	-2.97156	1.25146e-15
PimaS6.A01G062454	-0.123737	0.734295	-0.755685	0.00755469	0.211771	0.631097
PimaS6.A01G062456	1.60722	0.000745968	0.74242	0.157116	-0.339651	0.698229
PimaS6.A01G062457	-0.136819	0.844666	-0.172577	0.802432	-1.71618	0.000147172
PimaS6.A01G062458	1.08389	0.382846	0.687649	0.563044	-0.737753	0.597843
PimaS6.A01G062462	0.758397	0.0102776	-0.0251751	0.954697	-0.189706	0.665336
PimaS6.A01G062463	-1.14714	0.0501739	-1.55906	0.00297506	0.241601	0.784549
PimaS6.A01G062465	2.08056	0.0427925	-1.80742	0.010733	-0.80474	0.400641
PimaS6.A01G062466	0.271241	0.78163	-0.276444	0.77905	-0.852309	0.329583
PimaS6.A01G062467	1.3257	0.146756	-0.134414	0.918273	-0.739707	0.572403
PimaS6.A01G062468	-4.27808	9.88782e-18	-1.63066	0.00077468	1.10836	0.0280731
PimaS6.A01G062470	0.536439	0.39971	-0.305625	0.694005	0.0728507	0.951271
PimaS6.A01G062471	-0.239019	0.882318	-0.113258	0.935395	0.0362278	0.986521
PimaS6.A01G062473	0.376746	0.273235	-0.503744	0.134861	-0.679104	0.0477554
PimaS6.A01G062474	-0.203955	0.909224	-0.274148	0.905477	-0.85294	0.663559
PimaS6.A01G062477	2.34281	0.205388	3.06414	0.0861587	-1.08007	0.727215
PimaS6.A01G062479	0.698968	0.143612	-0.0290059	0.969587	-0.11062	0.904221
PimaS6.A01G062480	3.77057	0.00148539	1.52046	0.203774	0.967733	0.739101
PimaS6.A01G062481	2.32337	4.70573e-07	1.10276	0.0272427	-1.95006	0.000156364
PimaS6.A01G062482	-0.326862	0.26306	0.951594	5.18288e-05	0.167684	0.704741
PimaS6.A01G062483	0.543496	0.540389	-0.196814	0.824389	-1.16139	0.0760771
PimaS6.A01G062484	3.57528	0.00437007	2.76873	0.0199744	-1.35707	0.572816
PimaS6.A01G062485	1.02809	0.128863	0.871263	0.183879	-0.976106	0.274641
PimaS6.A01G062487	-0.0266801	0.951965	-0.19174	0.614288	0.277165	0.514055
PimaS6.A01G062488	0.648435	0.0553141	0.644375	0.0570101	-0.8891	0.011678
PimaS6.A01G062489	-0.762248	0.729325	-1.76907	0.119299	-3.87308	0.00295046
PimaS6.A01G062491	-0.650303	0.0546816	0.69027	0.0249054	0.279196	0.555975
PimaS6.A01G062495	2.43681	0.0871266	0.635956	0.645221	-0.717503	0.726529
PimaS6.A01G062496	2.66675	3.54023e-08	0.919306	0.0465127	-0.514409	0.464417
PimaS6.A01G062497	0.988758	0.29841	2.18342	0.0145965	-2.18056	0.172889
PimaS6.A01G062500	2.6974	1.461e-25	-0.318616	0.317159	-2.36166	6.45652e-21
PimaS6.A01G062509	3.66168	0.00113433	1.78832	0.180032	-1.67265	0.565923
PimaS6.A01G062514	-0.234408	0.605629	-0.680681	0.0841413	-0.0986382	0.892198
PimaS6.A01G062515	-0.12712	0.883494	-0.710933	0.288009	-1.93894	0.000783731
PimaS6.A01G062517	0.401063	0.442653	0.21419	0.718427	-0.570413	0.401917
PimaS6.A01G062519	-1.97927	0.000394639	-1.38916	0.0148969	0.238157	0.778056
PimaS6.A01G062520	-0.68839	0.15861	-0.573217	0.272214	-0.711435	0.197585
PimaS6.A01G062521	1.34639	0.145663	-0.335255	0.780169	-2.35163	0.012787
PimaS6.A01G062523	-0.391589	0.343298	0.149438	0.743215	-0.0328115	0.965213
PimaS6.A01G062524	0.391727	0.61593	0.48416	0.523921	-1.05497	0.20201
PimaS6.A01G062525	-1.58687	0.0220524	-0.169205	0.864468	0.408641	0.712344
PimaS6.A01G062527	0.630092	0.696095	0.0297146	0.992029	-1.25101	0.513375
PimaS6.A01G062528	-2.11376	0.0912276	0.450368	0.764903	-1.52078	0.224856
PimaS6.A01G062530	-0.692295	0.0557104	0.795317	0.0327863	-0.0896255	0.906885
PimaS6.A01G062531	-0.655649	0.00907008	-0.063827	0.873274	0.464691	0.130612
PimaS6.A01G062532	1.05799	0.0246747	0.0349598	0.964842	-0.54187	0.41903
PimaS6.A01G062533	-0.163053	0.692074	-0.0841064	0.857265	0.588248	0.100536
PimaS6.A01G062534	0.169517	0.680258	-0.468184	0.182643	0.557289	0.118665
PimaS6.A01G062535	-0.503065	0.123149	-0.0795179	0.866247	0.0939479	0.868243
PimaS6.A01G062536	-2.58063	0.00986305	-2.17885	0.00567008	0.468285	0.644048
PimaS6.A01G062538	-1.50954	0.417456	-2.06455	0.232608	0.0713414	0.982097
PimaS6.A01G062539	-1.05287	0.010326	-1.47063	8.65351e-05	-0.17997	0.776032
PimaS6.A01G062541	0.84194	0.0114466	0.594193	0.126935	0.522532	0.277185
PimaS6.A01G062543	-0.00391723	0.994199	0.624801	0.00429968	0.250997	0.429602
PimaS6.A01G062545	-1.44944	0.0263684	-1.32938	0.039644	0.486883	0.59751
PimaS6.A01G062546	1.0016	0.00408832	0.708852	0.067665	-0.442198	0.405426
PimaS6.A01G062547	-0.33624	0.205918	0.0336519	0.933754	0.36617	0.255784
PimaS6.A01G062549	3.63075	9.88522e-12	2.5648	1.90236e-07	0.179771	0.905483
PimaS6.A01G062551	0.23286	0.685794	-0.090036	0.896106	0.377626	0.562273
PimaS6.A01G062552	2.37157	7.17428e-15	-0.0740244	0.874361	-1.62051	5.21282e-08
PimaS6.A01G062555	-1.01048	0.358412	-0.426758	0.731203	-0.0965278	0.957171
PimaS6.A01G062556	1.39541	0.14397	0.343921	0.768994	-1.79685	0.128234
PimaS6.A01G062561	0.666293	0.115313	0.313182	0.545349	-0.349795	0.581238
PimaS6.A01G062562	1.82704	0.0763066	0.769061	0.52013	-0.676586	0.640942
PimaS6.A01G062563	0.667456	0.0230601	-0.100685	0.82413	-0.441497	0.263785
PimaS6.A01G062564	0.758813	0.143896	0.193911	0.767449	-0.479057	0.509241
PimaS6.A01G062566	0.514149	0.217098	-0.914441	0.0223341	-1.18835	0.00119085
PimaS6.A01G062568	-1.12474	0.00309107	1.49708	2.04944e-05	0.743515	0.142478
PimaS6.A01G062569	2.13504	0.01324	0.266837	0.837492	-0.319646	0.820003
PimaS6.A01G062572	0.476976	0.316401	0.792435	0.088337	0.250533	0.757357
PimaS6.A01G062573	-0.488074	0.417122	-0.75318	0.341967	-0.768697	0.331418
PimaS6.A01G062577	0.628837	0.0803404	0.197083	0.676115	0.309923	0.54786
PimaS6.A01G062584	-0.110095	0.814834	-1.56012	7.60445e-05	-0.265583	0.59048
PimaS6.A01G062585	0.919581	0.00910375	0.512876	0.206129	-0.770108	0.0785126
PimaS6.A01G062586	-1.21587	0.159208	0.287598	0.762252	0.391441	0.717669
PimaS6.A01G062587	1.02774	0.053139	0.31058	0.634905	0.432333	0.57127
PimaS6.A01G062588	0.997518	0.260121	-0.777263	0.561594	-0.77899	0.537689
PimaS6.A01G062589	3.15462	1.0207e-05	1.91469	0.047031	-0.280063	0.900882
PimaS6.A01G062592	3.4478	3.97254e-08	2.64978	0.000228396	0.00870582	1
PimaS6.A01G062599	1.5772	0.266108	0.717732	0.699265	-3.73849	0.119364
PimaS6.A01G062600	1.02331	0.160486	-0.450317	0.672807	-0.162714	0.917281
PimaS6.A01G062601	-0.846368	0.122332	-1.10177	0.0235387	0.176249	0.82941
PimaS6.A01G062602	0.508306	0.178122	-0.648562	0.0764262	-0.0766447	0.91166
PimaS6.A01G062604	1.46707	0.0063278	0.0744856	0.948438	1.02484	0.25116
PimaS6.A01G062606	0.812129	0.108318	0.189932	0.7756	0.395106	0.59457
PimaS6.A01G062608	0.405181	0.575023	0.438468	0.584234	0.355531	0.735106
PimaS6.A01G062609	1.01379	0.399917	0.144146	0.941391	1.15775	0.584815
PimaS6.A01G062610	0.791434	0.0715553	-0.282883	0.61788	-0.82784	0.0812386
PimaS6.A01G062611	1.8568	0.311886	2.27049	0.104681	-0.668349	0.705079
PimaS6.A01G062612	0.145119	0.799107	0.262068	0.64316	0.262135	0.721758
PimaS6.A01G062613	0.205091	0.433075	0.416899	0.0846072	0.0828057	0.852248
PimaS6.A01G062615	1.41276	0.0904089	0.729682	0.492823	0.84607	0.478739
PimaS6.A01G062616	0.060316	0.921553	0.497249	0.369003	0.183482	0.829056
PimaS6.A01G062619	0.69207	0.11981	-0.159162	0.769078	-0.0255108	0.976255
PimaS6.A01G062620	-0.757615	0.000642183	0.630226	0.00838294	0.439785	0.129163
PimaS6.A01G062621	-0.88124	0.464861	0.287978	0.852843	0.854409	0.634725
PimaS6.A01G062623	0.694455	0.00314115	0.452982	0.0844802	-0.456341	0.131564
PimaS6.A01G062624	-0.209016	0.707332	0.506617	0.335672	0.339958	0.637592
PimaS6.A01G062625	-0.174023	0.637678	1.0679	0.000381072	1.01365	0.00323263
PimaS6.A01G062626	-0.56084	0.0447128	-0.130689	0.744514	0.316804	0.435925
PimaS6.A01G062627	0.39193	0.737856	-0.22681	0.866495	-0.323661	0.846252
PimaS6.A01G062628	1.92794	0.00112725	-0.434577	0.555475	0.113944	0.917586
PimaS6.A01G062630	-2.36685	0.0921763	-2.5724	0.0686599	0.807889	0.402205
PimaS6.A01G062631	-1.94466	0.000489686	0.579203	0.429627	1.53855	0.0204617
PimaS6.A01G062632	-0.730514	0.563458	-0.919922	0.61189	-0.134309	0.944241
PimaS6.A01G062633	-0.941444	0.0251173	-1.35993	0.000890002	-0.380982	0.535236
PimaS6.A01G062637	0.215257	0.756554	-0.0349818	0.971204	0.0796424	0.948026
PimaS6.A01G062638	-1.33378	0.00300679	0.0443635	0.952981	0.135149	0.883097
PimaS6.A01G062639	-0.228034	0.554604	-0.0427995	0.930667	0.319561	0.464417
PimaS6.A01G062642	0.338836	0.653048	1.1473	0.0694335	-0.70625	0.452901
PimaS6.A01G062644	-0.199379	0.92141	0.0318765	0.990209	-0.210182	0.933832
PimaS6.A01G062645	0.504728	0.758022	0.30924	0.864468	0.0642431	0.981367
PimaS6.A01G062648	-0.375696	0.808324	1.66799	0.193352	-0.0416428	0.989341
PimaS6.A01G062650	-5.1249	3.20727e-08	0.344664	0.648361	1.29291	0.0428288
PimaS6.A01G062651	0.272535	0.252393	-0.0157427	0.96606	-0.230634	0.474918
PimaS6.A01G062654	-0.0407112	0.932619	0.144682	0.739006	-0.254872	0.611335
PimaS6.A01G062655	0.0146339	0.974947	0.0600757	0.892245	0.255683	0.558039
PimaS6.A01G062656	-1.87897	0.0599779	-3.52887	8.76121e-07	0.53922	0.519384
PimaS6.A01G062657	0.123962	0.895456	0.365196	0.637554	-0.773334	0.34879
PimaS6.A01G062659	-1.53881	0.213742	-3.70113	0.000483087	-1.23057	0.119002
PimaS6.A01G062661	0.987326	4.63441e-07	0.672666	0.00162686	-0.222607	0.495939
PimaS6.A01G062663	-1.12561	0.272562	-1.23171	0.165552	-0.0303902	0.988758
PimaS6.A01G062665	-0.030675	0.977773	1.48697	0.0511101	0.107354	0.957792
PimaS6.A01G062667	-1.06446	0.000425684	-1.46777	1.53429e-07	-1.91229	2.30583e-12
PimaS6.A01G062668	-1.45062	0.103583	-0.78462	0.388896	-0.3188	0.808862
PimaS6.A01G062669	-0.371722	0.506991	-0.699527	0.199092	0.253285	0.756353
PimaS6.A01G062672	-0.0108743	0.996068	-0.00183476	1	0.024122	0.990142
PimaS6.A01G062673	1.79248	0.0122717	-0.13647	0.891804	-1.38598	0.0915788
PimaS6.A01G062674	0.982052	0.105732	-0.45056	0.557614	-0.461144	0.588101
PimaS6.A01G062676	-0.513828	0.292315	-2.89845	1.45713e-13	-0.173605	0.765165
PimaS6.A01G062677	0.187232	0.788907	0.287922	0.714359	0.0814353	0.948609
PimaS6.A01G062679	3.58209	0.0103741	2.10749	0.136975	0.414872	0.854699
PimaS6.A01G062680	-0.138966	0.866587	-0.900451	0.116608	-0.0773498	0.940328
PimaS6.A01G062681	0.302642	0.354492	0.786789	0.00548176	-0.0319436	0.961007
PimaS6.A01G062682	-0.839332	0.0650231	1.26474	0.00835462	-0.838179	0.190189
PimaS6.A01G062683	0.245307	0.448711	0.22584	0.529463	-0.146812	0.773869
PimaS6.A01G062684	-0.752652	0.000626792	-0.0552987	0.884717	0.0640657	0.895719
PimaS6.A01G062685	-4.69696	0.0172553	-3.8849	2.47673e-06	1.56025	0.0454573
PimaS6.A01G062687	-0.761956	0.00200141	-0.759812	0.00183872	0.689863	0.00588973
PimaS6.A01G062688	-0.523136	0.0718262	0.033165	0.941987	-0.580152	0.0790191
PimaS6.A01G062689	-1.89567	1.25635e-12	0.594952	0.0492305	0.454738	0.230882
PimaS6.A01G062690	-0.917858	0.0588995	0.00423678	0.996803	0.556895	0.350526
PimaS6.A01G062692	0.481483	0.563878	-0.403551	0.636224	-2.05401	0.00726478
PimaS6.A01G062694	-0.113624	0.829987	0.265623	0.58004	0.650748	0.130893
PimaS6.A01G062695	1.65988	1.59253e-05	0.986405	0.0216356	-0.815309	0.110125
PimaS6.A01G062696	0.214786	0.74563	0.0316728	0.972999	0.732211	0.275054
PimaS6.A01G062697	-0.545756	0.108443	-0.796882	0.0110519	-0.469574	0.223669
PimaS6.A01G062699	-0.910979	0.0255173	0.843976	0.0543491	0.653798	0.225313
PimaS6.A01G062700	0.215789	0.543453	-0.0176365	0.972536	-0.267701	0.531036
PimaS6.A01G062701	2.00493	9.21632e-12	0.461447	0.202005	-1.00299	0.0033113
PimaS6.A01G062702	5.7825	3.10454e-05	5.37388	0.000190323	-1.64298	0.570878
PimaS6.A01G062705	-0.0912745	0.887062	-0.912025	0.0401367	-0.752629	0.115543
PimaS6.A01G062707	-0.273567	0.675436	-0.87778	0.106989	0.0043455	0.999568
PimaS6.A01G062709	-0.0862849	0.966684	-0.569525	0.647192	0.344618	0.834759
PimaS6.A01G062710	0.765912	0.614928	-1.2852	0.339855	-1.11588	0.585269
PimaS6.A01G062711	0.743463	0.273993	0.0768227	0.93148	-0.688591	0.366872
PimaS6.A01G062712	3.45443	7.98287e-07	1.81015	0.00303437	-1.92191	0.0721475
PimaS6.A01G062713	0.91334	0.248853	0.601589	0.609582	0.179915	0.93943
PimaS6.A01G062714	-1.14326	0.0430886	-0.293066	0.725227	-0.142045	0.891051
PimaS6.A01G062717	0.999385	0.502146	-0.203366	0.900024	1.3334	0.230009
PimaS6.A01G062721	-2.6776	1.59914e-14	-0.541112	0.205335	-0.278988	0.646471
PimaS6.A01G062722	-1.6481	0.0117925	-1.0058	0.167271	-3.4821	9.33282e-06
PimaS6.A01G062723	-3.15218	0.205484	-2.96459	0.0575663	1.36653	0.400833
PimaS6.A01G062725	-1.56326	0.360698	-1.9033	0.267461	1.68257	0.247269
PimaS6.A01G062727	-1.62566	0.102765	-2.61556	0.00085567	-1.18891	0.258159
PimaS6.A01G062728	1.12609	0.00145122	1.15542	0.00273233	-0.665801	0.174397
PimaS6.A01G062729	2.23407	0.000351375	0.273056	0.780835	-0.167084	0.895309
PimaS6.A01G062731	0.0849255	0.792821	-0.0318051	0.939724	-0.180247	0.66142
PimaS6.A01G062732	0.639572	0.141611	-0.0130635	0.984751	-0.17953	0.790599
PimaS6.A01G062733	0.981568	0.0121685	0.280737	0.528268	-0.320331	0.553217
PimaS6.A01G062734	0.0468298	0.958212	-1.18758	0.0557399	0.262915	0.792729
PimaS6.A01G062735	0.510759	0.767304	1.62075	0.391288	-4.00841	0.0434942
PimaS6.A01G062736	0.610343	0.825406	-1.07343	0.565599	0.862421	0.631128
PimaS6.A01G062737	1.33903	0.0269309	-1.30969	0.0532251	-0.959429	0.166697
PimaS6.A01G062738	-0.428892	0.722342	-1.91874	0.0344956	-0.211965	0.880335
PimaS6.A01G062742	1.6756	0.294846	0.454241	0.862243	-2.33053	0.176425
PimaS6.A01G062743	-0.0581132	0.949984	-0.830472	0.20951	0.644226	0.408104
PimaS6.A01G062744	-0.495728	0.178712	-1.53265	1.26049e-06	0.0501286	0.940643
PimaS6.A01G062746	-0.188811	0.736027	0.540881	0.27179	-0.23406	0.739686
PimaS6.A01G062747	1.80545	0.0103758	2.32482	0.000508592	-0.645876	0.598963
PimaS6.A01G062750	-0.606347	0.194231	-0.934023	0.0144295	0.421966	0.375852
PimaS6.A01G062751	-1.82519	0.0430303	-1.71163	0.0322326	1.36965	0.0400428
PimaS6.A01G062752	-0.456431	0.166354	0.209993	0.64681	0.383679	0.373682
PimaS6.A01G062753	2.70344	0.236075	0.472462	0.808575	0.422944	0.871141
PimaS6.A01G062754	0.741801	0.0153691	0.393317	0.284239	0.0312599	0.965329
PimaS6.A01G062756	-0.0891282	0.773803	0.248662	0.358501	0.124944	0.759027
PimaS6.A01G062757	0.0241252	0.944234	0.134973	0.650386	0.227388	0.487546
PimaS6.A01G062758	-0.309494	0.309375	0.454978	0.148345	0.383858	0.323555
PimaS6.A01G062759	-1.70319	0.00160811	-0.0388786	0.966596	0.231816	0.820018
PimaS6.A01G062760	0.841023	0.000740925	0.267667	0.413929	-0.738084	0.011083
PimaS6.A01G062761	0.514565	0.24616	-0.269932	0.59492	-0.155923	0.812737
PimaS6.A01G062762	-1.80762	1.31843e-11	-0.212045	0.566365	-0.224219	0.585269
PimaS6.A01G062763	0.776485	0.058386	-0.694312	0.07939	-0.503875	0.306413
PimaS6.A01G062765	0.310712	0.567979	-0.970466	0.0353596	0.0133458	0.990811
PimaS6.A01G062766	0.583911	0.113146	-0.750175	0.0439664	0.0663939	0.927232
PimaS6.A01G062767	-0.73702	0.354101	0.208485	0.859114	0.456541	0.691359
PimaS6.A01G062769	0.537836	0.0728158	-0.255189	0.447152	-1.22796	3.89188e-06
PimaS6.A01G062770	1.26965	0.422071	4.45254	0.0156622	-0.810495	0.759115
PimaS6.A01G062771	0.748954	0.506543	1.02587	0.430183	-0.764766	0.597256
PimaS6.A01G062774	0.927692	0.000920841	-0.0340865	0.9416	-1.12905	4.55753e-05
PimaS6.A01G062775	2.19223	3.91046e-10	1.8277	5.39158e-07	-0.765552	0.117285
PimaS6.A01G062776	2.67368	0.0171335	2.99775	0.00810837	1.09154	0.569969
PimaS6.A01G062777	0.237046	0.601411	0.428587	0.334068	-0.189238	0.78048
PimaS6.A01G062778	-1.05912	0.000669344	-0.678366	0.0614541	0.909643	0.00922373
PimaS6.A01G062780	-0.780824	0.160343	-0.392406	0.569569	-0.412502	0.57688
PimaS6.A01G062781	-3.44215	2.57496e-15	-1.50338	0.000220491	0.663605	0.161961
PimaS6.A01G062782	1.56165	0.00930401	-0.540434	0.492242	-1.38621	0.0522569
PimaS6.A01G062783	2.73886	8.67908e-22	2.74505	1.8716e-20	-0.0296861	0.970026
PimaS6.A01G062786	0.499398	0.459412	-0.0258521	0.979844	-1.69449	0.00641323
PimaS6.A01G062787	0.000857153	1	-0.197166	0.613011	-0.336338	0.411437
PimaS6.A01G062788	-1.23886	0.461442	0.495076	0.733881	1.50923	0.213354
PimaS6.A01G062799	-2.34767	0.0706636	0.645082	0.650146	0.942598	0.524289
PimaS6.A01G062802	0.221388	0.823114	0.668993	0.437053	-0.213127	0.860584
PimaS6.A01G062803	0.537183	0.0886709	-0.163293	0.714949	-0.17657	0.746232
PimaS6.A01G062804	3.02785	9.9547e-26	1.00185	0.000337021	-1.43141	2.75646e-06
PimaS6.A01G062805	-0.758791	0.418049	-0.0019183	0.999259	-0.365258	0.810474
PimaS6.A01G062808	-0.646221	0.561816	-1.86097	0.0842623	-0.0205596	0.99391
PimaS6.A01G062809	-0.576173	0.130135	0.245047	0.534337	-0.0562623	0.934881
PimaS6.A01G062810	-2.32403	1.35099e-07	-0.316151	0.596477	-1.06348	0.0422018
PimaS6.A01G062811	-0.684042	0.0156943	0.0108804	0.982552	-1.30906	2.50979e-06
PimaS6.A01G062812	-0.708457	0.0135378	0.703534	0.0178523	-0.0965957	0.868448
PimaS6.A01G062813	-1.74918	0.219266	-3.1145	0.203958	-1.78927	0.213713
PimaS6.A01G062816	-1.22943	0.0338427	-2.92814	6.34659e-07	0.0463171	0.959838
PimaS6.A01G062818	0.609465	0.438779	-0.0287125	0.978633	0.431993	0.710596
PimaS6.A01G062819	-2.13634	2.94213e-22	-0.334112	0.258065	0.623068	0.0204617
PimaS6.A01G062820	0.250309	0.513488	-0.154166	0.69123	-0.321592	0.436232
PimaS6.A01G062824	0.135991	0.815765	0.0922014	0.89132	-1.24855	0.00742095
PimaS6.A01G062825	1.20515	0.199149	1.52218	0.172334	-3.53169	0.000225565
PimaS6.A01G062829	-0.493976	0.250469	0.857125	0.0205248	-0.487332	0.286858
PimaS6.A01G062830	0.170684	0.633715	0.016087	0.974481	-0.230631	0.627798
PimaS6.A01G062831	-0.750439	0.351237	0.0509163	0.965308	0.149086	0.92128
PimaS6.A01G062833	-0.131306	0.742572	-0.49306	0.154126	0.429055	0.305602
PimaS6.A01G062838	1.51849	0.121877	1.58679	0.193351	-0.229495	0.914507
PimaS6.A01G062839	2.17042	1.52673e-06	1.19755	0.0213207	-0.70984	0.293061
PimaS6.A01G062840	0.247251	0.622056	0.950103	0.0359855	0.230808	0.754251
PimaS6.A01G062841	1.26378	0.0283631	-0.431011	0.572602	-0.339499	0.721564
PimaS6.A01G062842	-0.762015	0.444945	-1.63292	0.0768509	-0.711711	0.508556
PimaS6.A01G062844	-0.133656	0.759341	-0.739355	0.0256187	0.403264	0.309603
PimaS6.A01G062845	-0.25812	0.72456	0.351273	0.653672	-0.266398	0.801019
PimaS6.A01G062846	0.213837	0.648908	0.249017	0.610598	0.135227	0.850419
PimaS6.A01G062848	4.43482	0.00919112	1.2442	0.45495	-2.89936	0.241752
PimaS6.A01G062849	0.387834	0.508552	0.406608	0.481588	0.0793385	0.943698
PimaS6.A01G062850	0.133246	0.95207	-1.57788	0.26766	0.107782	0.965662
PimaS6.A01G062851	-0.578814	0.219169	-0.502872	0.317759	-0.00503297	0.998455
PimaS6.A01G062852	0.263741	0.720547	-0.719646	0.240087	-0.496072	0.502984
PimaS6.A01G062854	-1.06743	0.52354	-0.0115828	0.994805	-0.741492	0.727005
PimaS6.A01G062855	0.301109	0.706703	0.530142	0.526984	0.254871	0.822296
PimaS6.A01G062856	-0.767389	9.1461e-05	0.321867	0.169977	0.632256	0.00410281
PimaS6.A01G062857	-2.78652	0.308093	4.00275	0.0577918	-0.322228	0.932371
PimaS6.A01G062858	0.38889	0.361919	0.489495	0.25014	-0.448703	0.459401
PimaS6.A01G062861	-0.364989	0.231814	0.361991	0.260534	0.166319	0.72818
PimaS6.A01G062863	0.230433	0.657022	-0.403823	0.381316	-0.526658	0.288594
PimaS6.A01G062864	1.20033	0.0150302	-0.109309	0.879775	-1.15003	0.0336576
PimaS6.A01G062865	1.52746	4.75072e-11	1.54399	1.28279e-10	-0.37503	0.373469
PimaS6.A01G062866	0.269283	0.363589	-0.129928	0.726599	-0.328539	0.377509
PimaS6.A01G062867	-1.79973	0.0471583	-2.16924	0.0591338	2.31556	0.0289289
PimaS6.A01G062868	-2.55158	0.000405784	-2.23074	0.00267211	0.60021	0.595499
PimaS6.A01G062870	0.88058	0.0011881	0.810497	0.00440257	-0.0493609	0.937945
PimaS6.A01G062871	-0.119813	0.779737	-0.61378	0.0716098	0.0251772	0.970535
PimaS6.A01G062872	0.589625	0.0276125	0.292146	0.365106	-0.0794103	0.882638
PimaS6.A01G062873	2.141	3.98142e-06	0.484416	0.422335	-0.329476	0.73512
PimaS6.A01G062875	1.5938	0.00666542	0.979766	0.142938	-0.57626	0.537627
PimaS6.A01G062876	0.422038	0.0563496	0.362992	0.131899	-0.370515	0.184784
PimaS6.A01G062878	-0.302545	0.669762	-1.4393	0.00961846	-0.00857945	0.996841
PimaS6.A01G062880	0.2496	0.497829	0.109985	0.814097	0.0866155	0.892597
PimaS6.A01G062881	0.742115	0.0608178	-0.330385	0.516889	-0.0723771	0.92973
PimaS6.A01G062884	2.16136	0.303519	-1.25821	0.56294	-4.41747	0.0822571
PimaS6.A01G062885	0.314396	0.42692	0.338607	0.413131	-0.213651	0.710338
PimaS6.A01G062886	0.478566	0.30755	0.0379787	0.953863	0.0434691	0.960629
PimaS6.A01G062889	0.259297	0.393257	0.383105	0.19354	-0.122846	0.804542
PimaS6.A01G062890	1.22762	0.318311	-0.933607	0.443242	-0.555629	0.79064
PimaS6.A01G062893	0.346976	0.353738	0.00533509	0.992617	-0.0730642	0.907949
PimaS6.A01G062894	0.387521	0.648312	0.38175	0.696129	-1.20792	0.159277
PimaS6.A01G062895	-0.741046	0.291923	-1.78414	0.00171218	0.187317	0.852845
PimaS6.A01G062896	-0.402507	0.73524	-0.894937	0.309882	-0.334545	0.796466
PimaS6.A01G062898	-3.81171	1.95398e-12	-0.805644	0.17959	0.469754	0.511736
PimaS6.A01G062899	-0.498336	0.102059	-0.875756	0.000933919	0.480479	0.130765
PimaS6.A01G062901	-0.181025	0.554615	0.714376	0.00599219	0.639063	0.022859
PimaS6.A01G062902	-1.01197	0.45638	-3.73926	0.0616275	0.970937	0.379774
PimaS6.A01G062903	-0.427852	0.136284	-0.0483521	0.914622	-0.0499504	0.932167
PimaS6.A01G062904	-0.197113	0.809256	-0.461853	0.553991	0.304136	0.762285
PimaS6.A01G062906	-0.11388	0.764769	-0.713359	0.0152597	-0.20148	0.647052
PimaS6.A01G062907	0.33798	0.190036	0.336616	0.209574	0.238403	0.499219
PimaS6.A01G062908	0.592988	0.170598	-0.281575	0.569239	-0.160208	0.814147
PimaS6.A01G062909	-0.327504	0.22578	-0.0145116	0.972663	0.225183	0.549993
PimaS6.A01G062910	0.29417	0.632083	-1.40448	0.0122892	-0.0815525	0.936146
PimaS6.A01G062911	2.68358	0.00078457	4.27773	5.70363e-05	-4.2653	0.0257231
PimaS6.A01G062913	0.456497	0.0291693	-0.153641	0.577054	-0.41624	0.102165
PimaS6.A01G062914	4.56203	1.3118e-05	1.41954	0.234914	1.52452	0.402299
PimaS6.A01G062923	0.453536	0.866999	1.34373	0.486505	-3.98769	0.0930478
PimaS6.A01G062924	0.209051	0.855102	0.92277	0.308487	2.1773	0.226948
PimaS6.A01G062925	0.780047	0.276182	0.0787257	0.936083	-1.45876	0.138753
PimaS6.A01G062926	2.67299	0.0139989	0.912898	0.471303	0.52618	0.749818
PimaS6.A01G062927	0.513324	0.31387	-0.629243	0.222812	-1.04195	0.0454476
PimaS6.A01G062928	0.36865	0.228477	0.901133	0.00116962	-0.145949	0.77852
PimaS6.A01G062929	-1.44211	8.21797e-06	-0.449601	0.282669	-0.502047	0.300035
PimaS6.A01G062930	0.797188	0.00310771	0.946901	0.000629378	0.165227	0.741512
PimaS6.A01G062931	-0.224533	0.933446	0.588471	0.757456	-2.24029	0.253136
PimaS6.A01G062934	-0.207843	0.797194	-1.15116	0.0311556	1.23701	0.00876059
PimaS6.A01G062935	-0.0711063	0.903862	-0.48556	0.294291	0.246071	0.70744
PimaS6.A01G062936	-0.257452	0.747378	-0.163451	0.859546	-0.249636	0.822742
PimaS6.A01G062937	-0.502349	0.159538	-0.475024	0.197743	0.0281126	0.963888
PimaS6.A01G062938	0.551674	0.452323	-0.177503	0.849426	-0.562664	0.540656
PimaS6.A01G062939	0.11543	0.806789	0.0880223	0.868463	0.00571892	0.996818
PimaS6.A01G062940	0.872798	0.000744306	0.472304	0.109469	-0.0365348	0.952181
PimaS6.A01G062942	-6.03365	0.000169254	-6.41611	7.34539e-06	1.81896	0.0193093
PimaS6.A01G062947	0.155559	0.722795	0.198587	0.638453	-0.0641164	0.918984
PimaS6.A01G062948	0.121024	0.834838	-0.191001	0.74602	0.168421	0.813312
PimaS6.A01G062950	0.373999	0.449974	-0.334435	0.506625	-0.0663239	0.934783
PimaS6.A01G062952	-0.310016	0.832758	-2.24635	0.0283325	0.361964	0.828229
PimaS6.A01G062953	-0.953559	0.00520297	0.247057	0.590333	-0.639993	0.144391
PimaS6.A01G062954	0.717058	0.670481	-0.5054	0.764855	0.275775	0.932696
PimaS6.A01G062955	-1.94793	0.00551678	-1.80086	0.00382451	0.238668	0.831446
PimaS6.A01G062956	0.780881	0.683544	-0.565051	0.772977	-1.969	0.250846
PimaS6.A01G062958	0.388796	0.162671	-0.18363	0.596695	-0.0475246	0.93551
PimaS6.A01G062959	-1.50821	0.502234	-3.00395	0.198047	2.61795	0.123194
PimaS6.A01G062960	-0.809815	0.636673	2.16801	0.124184	0.735133	0.653826
PimaS6.A01G062961	2.26289	0.0246034	0.887278	0.410955	-0.847027	0.452068
PimaS6.A01G062962	-3.16506	0.0553319	-2.05653	0.13952	0.619472	0.742581
PimaS6.A01G062963	0.175027	0.557206	-0.137891	0.682222	0.0238576	0.965676
PimaS6.A01G062965	-1.11931	0.000330848	-1.16786	0.000151484	-0.429419	0.292917
PimaS6.A01G062966	-0.585158	0.138658	0.844275	0.0333763	0.868294	0.0484875
PimaS6.A01G062967	0.768599	0.00487291	-0.0540548	0.902054	-0.368731	0.332322
PimaS6.A01G062968	0.383625	0.501859	0.258803	0.697532	-0.271522	0.725744
PimaS6.A01G062969	-1.88963	1.19094e-09	-1.21211	0.000307003	0.890124	0.00375264
PimaS6.A01G062970	-0.0573805	0.858555	0.520064	0.0320987	0.477613	0.0850754
PimaS6.A01G062971	1.33429	0.0011296	-0.629578	0.121266	-0.0528976	0.985402
PimaS6.A01G062974	0.381747	0.85331	-0.499496	0.852719	-0.077549	0.98492
PimaS6.A01G062975	-0.895991	0.322951	2.39073	0.0805047	-1.16129	0.4706
PimaS6.A01G062976	0.247325	0.607819	0.928778	0.0537966	0.361022	0.63365
PimaS6.A01G062979	0.677654	0.00639644	0.835888	0.0016535	0.119961	0.821293
PimaS6.A01G062980	-0.767439	0.187087	-0.868408	0.108633	0.370953	0.627196
PimaS6.A01G062981	0.954927	0.581134	0.848876	0.591345	-1.69574	0.292015
PimaS6.A01G062982	0.582934	0.00799456	0.304557	0.240559	0.0896138	0.837689
PimaS6.A01G062983	1.4118	6.51025e-06	1.36328	2.24865e-05	-0.011626	0.991133
PimaS6.A01G062985	-0.18107	0.568183	-0.380312	0.208551	0.514441	0.107959
PimaS6.A01G062986	0.0397899	0.928459	-0.364208	0.306318	0.0173437	0.9816
PimaS6.A01G062987	-0.552001	0.447364	-0.602799	0.372026	0.369435	0.668617
PimaS6.A01G062989	0.860046	0.014452	0.39179	0.32834	-0.284662	0.576107
PimaS6.A01G062997	0.411744	0.16194	0.0117684	0.979959	-0.628289	0.0505988
PimaS6.A01G062998	-0.644097	0.0159408	0.662564	0.0157219	-0.494924	0.144086
PimaS6.A01G062999	0.387259	0.361682	0.693296	0.0872411	-0.391244	0.52531
PimaS6.A01G063000	-4.66487	1.7696e-15	-1.09108	0.107442	3.15284	1.43934e-07
PimaS6.A01G063001	1.57133	0.539337	-0.0222509	0.992617	0.795387	0.71923
PimaS6.A01G063003	-1.11586	0.160207	-2.90163	2.96499e-05	-0.83051	0.192501
PimaS6.A01G063004	2.31105	0.00292811	4.36616	6.56296e-07	-0.0978718	0.974525
PimaS6.A01G063006	0.585722	0.453074	0.466381	0.598534	-0.398323	0.751736
PimaS6.A01G063007	0.516081	0.312677	0.450435	0.373848	0.825034	0.112944
PimaS6.A01G063008	0.714657	0.0121323	1.48971	3.58901e-08	0.608824	0.0843689
PimaS6.A01G063009	0.567606	0.0854373	0.458809	0.176805	-0.362318	0.413686
PimaS6.A01G063010	-1.45038	0.0883974	-2.81758	0.000474348	0.646786	0.583096
PimaS6.A01G063015	-5.97569	2.66886e-05	-1.98931	0.00315275	-0.642167	0.532091
PimaS6.A01G063018	-2.87992	0.000233153	-1.43722	0.106533	1.04585	0.302867
PimaS6.A01G063020	1.27743	0.0602487	-0.0107746	0.993907	-0.510701	0.647966
PimaS6.A01G063021	-0.540054	0.101391	-0.145435	0.747676	0.518535	0.179507
PimaS6.A01G063023	0.425774	0.672261	0.171481	0.898839	-0.556372	0.639783
PimaS6.A01G063024	-3.02339	0.0206422	0.171336	0.935218	0.789785	0.59374
PimaS6.A01G063031	1.89268	1.45065e-16	0.824082	0.000877135	-0.332418	0.361113
PimaS6.A01G063032	-0.142474	0.76076	-0.822821	0.0204499	0.134737	0.819311
PimaS6.A01G063033	-0.226388	0.46596	0.286522	0.370408	0.367855	0.2767
PimaS6.A01G063034	2.74012	2.0688e-20	0.934309	0.00300279	-1.08502	0.0017195
PimaS6.A01G063040	-0.455164	0.273993	-1.1891	0.00066373	-0.482475	0.264465
PimaS6.A01G063041	0.682805	0.0445673	0.241779	0.572541	-1.00995	0.00450919
PimaS6.A01G063042	0.531882	0.530208	-0.0180436	0.987466	-0.43274	0.710773
PimaS6.A01G063043	-0.275029	0.820344	-0.657287	0.510804	0.184376	0.913361
PimaS6.A01G063044	-0.775732	0.0341462	-1.02742	0.0065069	0.165009	0.787027
PimaS6.A01G063047	1.29656	4.7592e-05	0.589598	0.101903	-0.2585	0.642325
PimaS6.A01G063049	0.686064	0.554074	2.43356	0.00867442	0.645495	0.628636
PimaS6.A01G063051	-1.56267	0.365008	-0.598381	0.75646	-1.45754	0.331893
PimaS6.A01G063053	-1.32267	4.97039e-07	0.0523866	0.908411	0.999354	0.000540534
PimaS6.A01G063054	0.294271	0.351245	0.123993	0.755515	0.0462865	0.94022
PimaS6.A01G063055	-2.46043	3.118e-07	-2.15166	1.3554e-05	-0.18703	0.840174
PimaS6.A01G063056	-0.245744	0.616175	-0.0633156	0.920371	0.110276	0.897129
PimaS6.A01G063057	-1.11849	0.270086	-2.03483	0.0378952	0.132397	0.941981
PimaS6.A01G063058	-0.539276	0.215717	0.671964	0.135785	0.521216	0.362149
PimaS6.A01G063059	3.14805	2.23723e-07	2.40048	0.000297422	1.62901	0.137169
PimaS6.A01G063061	0.719107	0.661546	-0.676469	0.673132	-1.68175	0.176727
PimaS6.A01G063062	-0.0442691	0.937384	0.403913	0.392439	-0.263526	0.666864
PimaS6.A01G063064	0.888639	0.26344	0.275631	0.804762	-0.154301	0.916068
PimaS6.A01G063065	0.617234	0.533421	0.0403429	0.974983	-0.324907	0.830927
PimaS6.A01G063066	-2.82307	4.07403e-05	-0.643022	0.393432	0.197405	0.857798
PimaS6.A01G063067	0.464803	0.0939633	-0.0128997	0.977216	0.21603	0.591713
PimaS6.A01G063068	0.502264	0.0885751	0.124208	0.755329	0.33032	0.400703
PimaS6.A01G063070	-1.65307	8.0214e-05	-2.5107	2.68511e-09	-0.8734	0.107494
PimaS6.A01G063071	0.850672	0.131489	0.97333	0.117575	-1.50986	0.0228881
PimaS6.A01G063072	2.89087	0.000470797	1.25105	0.144253	-0.0515162	0.97966
PimaS6.A01G063073	-1.53601	0.163612	-3.17495	0.00477422	-1.66069	0.0847277
PimaS6.A01G063078	0.359217	0.63179	-1.59211	0.00194489	-0.0510908	0.955468
PimaS6.A01G063079	0.541147	0.311101	-0.181924	0.78242	0.173823	0.837382
PimaS6.A01G063080	1.43682	0.26273	1.11595	0.379103	-1.09423	0.521123
PimaS6.A01G063082	0.00294423	0.998571	-0.233302	0.557229	-0.060364	0.923297
PimaS6.A01G063083	-1.42748	0.483495	1.13934	0.642895	1.48312	0.563535
PimaS6.A01G063086	0.00946606	0.979824	-0.0431756	0.902153	0.379161	0.17229
PimaS6.A01G063087	-0.412288	0.142258	-0.366405	0.241458	0.359601	0.300618
PimaS6.A01G063088	-0.330174	0.235411	-0.325434	0.298993	0.32816	0.317609
PimaS6.A01G063089	-0.458265	0.51912	-1.95917	0.00026902	0.201094	0.827572
PimaS6.A01G063090	0.22624	0.848874	0.409027	0.624307	-0.582758	0.605106
PimaS6.A01G063091	1.23946	0.182508	0.420235	0.707526	-0.933229	0.508868
PimaS6.A01G063092	0.68968	0.0219659	0.00231466	0.997342	-0.525085	0.135537
PimaS6.A01G063093	-1.8048	0.493308	-2.10346	0.0757416	-0.0112904	0.997866
PimaS6.A01G063094	-0.277246	0.308517	0.0926342	0.801985	0.449936	0.114422
PimaS6.A01G063095	0.538516	0.772618	-1.31087	0.354886	0.145854	0.951887
PimaS6.A01G063096	0.233371	0.728135	-0.886588	0.0962276	-0.194831	0.793958
PimaS6.A01G063097	0.707758	0.176302	0.973734	0.093711	0.118831	0.926581
PimaS6.A01G063098	0.689218	0.0051188	0.610677	0.0168396	-0.258528	0.500162
PimaS6.A01G063100	-0.527698	0.298474	-0.178108	0.752102	-0.15828	0.837986
PimaS6.A01G063101	-1.35786	0.102638	-2.17215	0.000799264	0.348932	0.747136
PimaS6.A01G063103	-0.913639	0.257912	-0.905469	0.254743	-1.3448	0.108791
PimaS6.A01G063105	0.581678	0.247823	0.308085	0.544103	-0.220574	0.753874
PimaS6.A01G063106	-0.247476	0.384766	-0.0568384	0.884253	-1.08594	6.5428e-06
PimaS6.A01G063107	-0.971445	0.561701	1.02919	0.653864	-1.25008	0.627026
PimaS6.A01G063110	-0.719799	0.330003	-0.0105326	0.994303	-1.4545	0.0491991
PimaS6.A01G063111	-0.753634	0.00895616	0.637405	0.0457714	0.577682	0.110651
PimaS6.A01G063112	0.731479	0.590619	-0.342971	0.840612	-0.444924	0.85067
PimaS6.A01G063115	0.743955	0.11917	-0.334854	0.575962	-0.462602	0.464441
PimaS6.A01G063116	0.00875694	0.999978	-1.51297	0.125005	1.28167	0.305366
PimaS6.A01G063118	-0.209943	0.866639	-0.761203	0.695192	-1.93354	0.122706
PimaS6.A01G063119	-0.169987	0.776549	0.0359076	0.963218	-0.115876	0.901862
PimaS6.A01G063121	-0.788179	0.727074	0.730839	0.695443	0.202458	0.96113
PimaS6.A01G063125	-1.11707	0.571158	0.854529	0.666456	-0.773092	0.685005
PimaS6.A01G063126	2.97543	1.40375e-18	2.88517	6.35703e-19	-0.0289549	0.98145
PimaS6.A01G063134	0.227613	0.65236	-0.227275	0.675694	-1.89196	1.36786e-06
PimaS6.A01G063135	-0.651206	0.410362	-0.323689	0.708762	0.272312	0.78796
PimaS6.A01G063136	-0.97708	0.13067	-1.02537	0.150679	0.127055	0.901052
PimaS6.A01G063137	-0.0910778	0.783735	0.351427	0.221467	0.184265	0.658329
PimaS6.A01G063139	-0.58784	0.134025	-0.535611	0.158934	0.503711	0.232952
PimaS6.A01G063142	-0.576352	0.0469421	-0.148398	0.718469	-0.0439495	0.943397
PimaS6.A01G063143	1.02035	0.000143071	0.437487	0.181346	-0.575059	0.101079
PimaS6.A01G063144	-1.0819	0.0156514	0.0799405	0.911954	0.784534	0.167612
PimaS6.A01G063145	-3.10835	4.87707e-11	-1.84021	7.58295e-05	0.560339	0.349703
PimaS6.A01G063146	1.41669	8.34819e-08	0.474636	0.123816	-0.818875	0.012722
PimaS6.A01G063147	0.744187	0.55724	2.66297	0.0368366	0.966399	0.632984
PimaS6.A01G063149	-0.814762	0.158965	-1.02856	0.0776966	-0.690211	0.320139
PimaS6.A01G063153	-0.141126	0.541962	0.783686	2.50828e-05	0.439455	0.0538998
PimaS6.A01G063156	-0.188212	0.94193	-3.90902	0.0509983	0.618498	0.714797
PimaS6.A01G063157	3.2544	6.05019e-18	1.22952	0.00250053	-1.27049	0.00809086
PimaS6.A01G063160	-0.244612	0.453121	0.149818	0.699743	-0.110026	0.832421
PimaS6.A01G063162	0.57439	0.702268	-0.0948058	0.963444	-2.02476	0.23918
PimaS6.A01G063167	-0.0718906	0.966489	0.110362	0.95145	0.763864	0.661842
PimaS6.A01G063170	-0.8251	0.00108504	0.385742	0.19528	-0.294439	0.44236
PimaS6.A01G063171	-0.554859	0.412553	0.040931	0.964379	-0.820759	0.305869
PimaS6.A01G063177	1.87816	0.0963773	1.31784	0.382739	-2.87602	0.263045
PimaS6.A01G063178	-0.629512	0.326382	-0.493939	0.430212	0.0159693	0.990196
PimaS6.A01G063180	-1.8073	3.90126e-05	-1.61836	8.53735e-05	0.141546	0.853599
PimaS6.A01G063181	0.120025	0.785371	-0.91701	0.00370013	0.221322	0.651649
PimaS6.A01G063182	2.83885	2.44452e-07	2.00872	0.000228068	0.609467	0.516611
PimaS6.A01G063183	0.1746	0.88159	0.538744	0.638652	-0.263787	0.873269
PimaS6.A01G063187	-0.731072	0.0286296	0.324429	0.379697	0.202912	0.691561
PimaS6.A01G063188	0.414027	0.609468	-0.13291	0.891039	0.326029	0.746524
PimaS6.A01G063193	2.118	0.000555001	0.654833	0.313233	-1.02556	0.178826
PimaS6.A01G063194	-0.0526842	0.944548	0.392526	0.530326	0.0205986	0.988071
PimaS6.A01G063196	-1.36436	0.0198362	-2.50254	2.10632e-05	-0.697132	0.387049
PimaS6.A01G063197	0.0963416	0.835538	-0.373542	0.345464	-0.178537	0.752501
PimaS6.A01G063198	0.521594	0.582848	-1.2852	0.015942	-0.213587	0.790619
PimaS6.A01G063199	-0.643563	0.0404746	0.240599	0.545671	0.164616	0.742416
PimaS6.A01G063200	0.0699227	0.956808	0.426336	0.718232	-0.704698	0.588209
PimaS6.A01G063201	-0.279688	0.618134	-0.690907	0.143197	0.181347	0.815089
PimaS6.A01G063202	0.589836	0.213759	-0.174866	0.782956	-1.59208	0.00187768
PimaS6.A01G063203	0.536377	0.778334	-1.14813	0.546573	0.873606	0.722914
PimaS6.A01G063205	0.784387	0.352011	-0.766687	0.354119	-0.32146	0.786251
PimaS6.A01G063207	-1.31292	0.0838925	-0.203048	0.828004	0.184996	0.87995
PimaS6.A01G063208	1.6495	0.143606	0.0808644	0.964379	-0.453809	0.779673
PimaS6.A01G063209	-0.532327	0.131982	-0.110018	0.824823	0.221124	0.678193
PimaS6.A01G063210	0.333661	0.873372	0.284825	0.889551	-0.341249	0.901756
PimaS6.A01G063211	0.44656	0.346778	0.441699	0.358923	-0.302957	0.650692
PimaS6.A01G063212	-0.210921	0.850679	-0.521596	0.569239	0.222255	0.875419
PimaS6.A01G063215	0.319833	0.715501	0.626263	0.459138	0.579528	0.572895
PimaS6.A01G063216	0.302534	0.519222	-1.18977	0.00205662	0.0350836	0.965213
PimaS6.A01G063217	-0.0848495	0.831322	0.208065	0.598279	0.0406361	0.949871
PimaS6.A01G063218	-0.721656	0.0132004	0.264966	0.469388	0.445202	0.251886
PimaS6.A01G063219	0.0177055	0.971167	-0.0749313	0.870653	0.285742	0.510284
PimaS6.A01G063220	-0.0997645	0.832612	-1.20114	0.000191668	0.375775	0.385693
PimaS6.A01G063222	-1.64602	0.00217931	-0.523936	0.394321	0.0116327	0.993761
PimaS6.A01G063226	-0.963693	0.0534227	-0.100851	0.88558	0.14193	0.85941
PimaS6.A01G063227	-1.70527	0.000151174	-0.689612	0.226182	0.765066	0.143584
PimaS6.A01G063229	0.201154	0.579084	0.348838	0.320259	-0.148264	0.783286
PimaS6.A01G063230	-0.610005	0.41123	0.0994849	0.917634	0.100028	0.940354
PimaS6.A01G063231	1.44537	0.0211396	-0.3379	0.521765	-3.63718	7.7573e-15
PimaS6.A01G063232	0.344101	0.827894	-0.807205	0.49686	-0.503415	0.681377
PimaS6.A01G063233	0.545995	0.0598844	0.194066	0.583903	-0.333879	0.371421
PimaS6.A01G063234	-0.168844	0.764161	0.583347	0.181517	-0.2938	0.660602
PimaS6.A01G063236	-0.60843	0.526348	-0.82329	0.341606	0.0589322	0.965709
PimaS6.A01G063237	2.48775	9.78757e-16	0.661832	0.0610964	-0.236185	0.671332
PimaS6.A01G063239	0.144925	0.84037	-0.151396	0.843822	-0.689531	0.361793
PimaS6.A01G063240	5.92699	6.50754e-23	2.96992	7.24824e-09	-1.29501	0.155927
PimaS6.A01G063241	-0.937756	0.169408	-0.903184	0.129751	0.546189	0.370429
PimaS6.A01G063242	0.0993099	0.758556	0.618902	0.0150534	0.326343	0.344858
PimaS6.A01G063245	-3.9133	0.0668198	-0.462946	0.783239	-0.635773	0.644029
PimaS6.A01G063246	-0.567909	0.0581269	-0.390662	0.257331	-0.168238	0.747778
PimaS6.A01G063248	-1.83286	0.492769	-0.306253	0.888234	1.13545	0.602542
PimaS6.A01G063250	0.412742	0.127725	0.759973	0.00330845	0.275595	0.472697
PimaS6.A01G063251	2.00619	1.62294e-06	2.30427	5.10652e-07	-0.994549	0.203575
PimaS6.A01G063252	0.65374	0.00193796	0.847078	5.60105e-05	0.201669	0.556808
PimaS6.A01G063254	-1.5419	0.119194	0.719997	0.418291	0.869922	0.388228
PimaS6.A01G063255	-1.31981	0.00328288	-0.125118	0.823744	-0.0803959	0.917417
PimaS6.A01G063257	1.24962	2.79134e-08	0.987797	3.17303e-05	0.0900378	0.857426
PimaS6.A01G063259	-0.137931	0.887378	0.435721	0.641862	-0.50496	0.653189
PimaS6.A01G063260	0.432933	0.685532	0.725523	0.4879	-0.844069	0.475865
PimaS6.A01G063261	0.289445	0.742217	0.587774	0.516889	-0.573569	0.614579
PimaS6.A01G063262	-0.415211	0.16563	-0.0318696	0.946585	0.328048	0.402205
PimaS6.A01G063263	-0.451202	0.681932	-2.12508	0.0151447	-0.754861	0.502324
PimaS6.A01G063264	-1.35655	0.0277756	-2.07614	8.40527e-06	-0.463915	0.491973
PimaS6.A01G063269	0.196004	0.486546	-0.128153	0.693369	0.127431	0.761126
PimaS6.A01G063270	-0.415954	0.148128	0.186503	0.623823	0.174602	0.710834
PimaS6.A01G063271	1.78494	0.000224041	0.974777	0.0826112	-0.448886	0.611049
PimaS6.A01G063272	-0.144746	0.888077	-0.249128	0.818727	0.479328	0.758202
PimaS6.A01G063274	-0.429473	0.328193	-0.355178	0.474511	0.103504	0.89884
PimaS6.A01G063275	0.143246	0.636998	0.332466	0.224904	-0.451349	0.12371
PimaS6.A01G063276	0.0616944	0.87545	0.528944	0.0873179	-0.195021	0.714218
PimaS6.A01G063277	-0.062022	0.899075	-1.28601	1.9486e-05	0.0974449	0.854138
PimaS6.A01G063278	-0.152898	0.630127	-0.0672816	0.853858	0.694947	0.00376351
PimaS6.A01G063279	0.254443	0.66686	-0.921856	0.0893676	-0.0466425	0.960977
PimaS6.A01G063280	-0.719451	0.443077	-0.463564	0.610663	0.17235	0.903831
PimaS6.A01G063282	-1.80516	0.135384	-0.567282	0.59451	0.356553	0.770281
PimaS6.A01G063283	0.327665	0.566592	-0.517721	0.395385	-0.497477	0.460224
PimaS6.A01G063284	0.279283	0.773895	-0.103159	0.91957	0.15697	0.899994
PimaS6.A01G063285	-0.820884	0.276187	-0.0816443	0.932308	0.673449	0.453026
PimaS6.A01G063286	-0.0311276	0.984617	-2.65206	0.00139594	0.448276	0.571098
PimaS6.A01G063287	0.143343	0.613585	-0.514368	0.0322293	0.158414	0.680955
PimaS6.A01G063288	0.37934	0.253559	0.150701	0.713801	-0.073103	0.906101
PimaS6.A01G063289	0.306003	0.35217	0.271778	0.457105	0.152038	0.773869
PimaS6.A01G063290	0.267449	0.684246	-0.177481	0.845145	0.181006	0.862641
PimaS6.A01G063291	1.34712	0.000126945	0.307459	0.532353	-0.345742	0.569136
PimaS6.A01G063294	-0.856378	0.000287157	-0.366329	0.185009	0.0943001	0.832989
PimaS6.A01G063295	-0.417941	0.770084	-2.12854	0.0950343	0.600235	0.752216
PimaS6.A01G063296	-1.73612	0.1226	0.812491	0.472156	-0.603035	0.719211
PimaS6.A01G063299	0.227994	0.518229	-0.261035	0.480032	-0.105272	0.850089
PimaS6.A01G063300	0.216413	0.839357	-0.527389	0.677109	-1.57574	0.122103
PimaS6.A01G063302	0.440789	0.191177	-0.0842793	0.860747	-0.284977	0.545115
PimaS6.A01G063307	-1.0533	0.000244781	0.112915	0.762311	1.03301	7.4312e-05
PimaS6.A01G063308	-1.41645	0.00252941	0.323261	0.605492	1.51262	0.00293566
PimaS6.A01G063309	-0.130839	0.840633	0.722088	0.182789	0.761099	0.225303
PimaS6.A01G063311	-1.42738	9.05819e-07	-0.0633376	0.894856	1.04632	0.000753861
PimaS6.A01G063312	0.527542	0.198664	0.798208	0.0378648	0.573241	0.254641
PimaS6.A01G063316	-0.579022	0.125583	-0.171753	0.733402	-0.119552	0.864388
PimaS6.A01G063317	-0.256787	0.393881	0.1627	0.64683	-0.426701	0.2085
PimaS6.A01G063318	0.259922	0.448439	0.768074	0.0101342	0.191343	0.710847
PimaS6.A01G063319	-0.390465	0.405499	0.538978	0.259551	-0.065176	0.939563
PimaS6.A01G063320	-2.58244	0.312278	-1.6078	0.300184	0.649997	0.716112
PimaS6.A01G063321	-4.00291	4.19805e-10	0.237625	0.81285	-0.10465	0.943385
PimaS6.A01G063322	0.104315	0.936898	1.0031	0.363987	-0.642777	0.680998
PimaS6.A01G063323	1.1857	0.0126111	0.530006	0.332161	-0.577941	0.348062
PimaS6.A01G063324	-0.881637	0.496461	-0.112645	0.947061	-0.0123822	0.997783
PimaS6.A01G063325	-0.769695	0.0427172	0.403678	0.423172	-0.0363745	0.967689
PimaS6.A01G063326	-1.18845	0.0127766	0.0812244	0.929143	-0.419545	0.589771
PimaS6.A01G063327	0.301857	0.257744	-0.414219	0.116038	0.478926	0.0931776
PimaS6.A01G063328	-0.0253918	0.951669	-0.725214	0.00851001	0.00333715	0.998434
PimaS6.A01G063331	-0.829167	0.143977	-0.0124012	0.989453	-0.209594	0.823678
PimaS6.A01G063335	-2.60803	0.0203961	-3.05647	0.0284847	0.75301	0.56952
PimaS6.A01G063336	0.488331	0.304898	-0.607983	0.206629	-0.499442	0.406808
PimaS6.A01G063337	3.7653	0.0045303	2.59857	0.117543	1.15194	0.513375
PimaS6.A01G063338	-3.21504	0.238638	-2.93127	0.158872	2.49104	0.304482
PimaS6.A01G063340	-1.04741	2.83561e-05	0.204647	0.56502	0.454428	0.167084
PimaS6.A01G063341	1.13793	0.0285433	0.523869	0.412022	0.106343	0.922558
PimaS6.A01G063342	-0.152986	0.559944	0.243914	0.35456	0.166175	0.644
PimaS6.A01G063351	1.27331	0.00438298	-0.482525	0.350707	-0.598717	0.270865
PimaS6.A01G063352	-0.671836	0.599583	-0.48369	0.745206	-2.60085	0.076046
PimaS6.A01G063353	-0.765051	0.110891	-0.0828338	0.911102	0.897075	0.0881342
PimaS6.A01G063355	0.804867	0.184718	0.906113	0.142326	-0.0250415	0.988295
PimaS6.A01G063357	-3.00917	1.1099e-18	-0.705278	0.206907	0.788941	0.100531
PimaS6.A01G063361	-0.131614	0.954283	0.367016	0.88475	-0.859602	0.723762
PimaS6.A01G063362	-0.3495	0.622208	-1.33976	0.0172893	-0.279044	0.746058
PimaS6.A01G063363	0.412041	0.302396	-0.202042	0.669293	0.343419	0.500915
PimaS6.A01G063364	0.0767285	0.844371	-0.305098	0.358534	0.367408	0.326209
PimaS6.A01G063365	1.4067	0.410852	0.737213	0.691426	-0.820544	0.702117
PimaS6.A01G063366	-0.332519	0.543687	-0.650223	0.240438	0.411506	0.473602
PimaS6.A01G063369	-2.01897	0.0351845	-0.934774	0.289624	0.40479	0.741003
PimaS6.A01G063371	-0.332016	0.367908	-0.670167	0.0405679	0.602114	0.0970036
PimaS6.A01G063379	-0.449117	0.808196	-0.481924	0.857997	-0.590855	0.821866
PimaS6.A01G063381	-0.332016	0.367908	-0.670167	0.0405679	0.602114	0.0970036
PimaS6.A01G063382	-0.578928	0.244297	-0.170143	0.814438	0.00328464	1
PimaS6.A01G063383	-0.713002	0.18861	-0.783623	0.169561	-0.672996	0.336129
PimaS6.A01G063384	0.0337931	0.971604	0.0155214	0.989012	-0.191371	0.876663
PimaS6.A01G063385	-0.410798	0.138359	0.421822	0.140662	0.103532	0.839167
PimaS6.A01G063386	0.0734898	0.860004	-0.557484	0.0812782	-0.041656	0.946947
PimaS6.A01G063387	-0.352005	0.536119	0.0842661	0.91041	0.365206	0.620021
PimaS6.A01G063389	-0.932381	0.0070265	0.107298	0.832567	-0.861543	0.0214125
PimaS6.A01G063390	1.30863	0.00176038	1.22925	0.005795	0.438364	0.530804
PimaS6.A01G063392	-1.02524	0.0373225	-0.796887	0.0890981	-0.678994	0.228751
PimaS6.A01G063395	4.99079	0.00176199	-1.26185	0.423361	-0.235591	0.922695
PimaS6.A01G063397	3.76024	0.0675924	0.43256	0.831665	-0.634314	0.829056
PimaS6.A01G063398	0.548783	0.338062	0.514004	0.334567	-0.845135	0.139314
PimaS6.A01G063399	-0.738186	0.130262	-0.23647	0.727503	0.193882	0.814038
PimaS6.A01G063402	0.679348	0.0134189	-0.104321	0.796884	-0.0561383	0.923089
PimaS6.A01G063404	0.703799	0.74235	-2.73818	0.0311344	-0.608568	0.682003
PimaS6.A01G063405	0.0599746	0.856302	1.36721	3.88419e-09	0.671193	0.0193528
PimaS6.A01G063407	-0.131391	0.785844	-0.096664	0.856078	-0.194733	0.720177
PimaS6.A01G063410	-0.394379	0.192181	0.284379	0.423744	0.371914	0.346926
PimaS6.A01G063417	-1.18748	0.00208012	-0.421629	0.39999	-0.552829	0.291419
PimaS6.A01G063423	-0.412973	0.200265	-0.630649	0.046277	0.193534	0.699049
PimaS6.A01G063448	-1.02985	0.428875	0.381232	0.792947	0.529427	0.680642
PimaS6.A01G063449	4.83881	1.13867e-10	1.5297	0.130018	-1.95181	0.307106
PimaS6.A01G063450	0.236223	0.252947	0.210099	0.35873	-0.0106739	0.981978
PimaS6.A01G063453	0.388791	0.430606	-0.075848	0.900031	-0.266021	0.685395
PimaS6.A01G063454	0.0552762	0.930108	-0.211632	0.759659	0.525033	0.45973
PimaS6.A01G063456	2.32748	1.72201e-10	1.21271	0.00149439	0.207371	0.776696
PimaS6.A01G063457	-0.562237	0.634154	-0.261759	0.861512	-1.72457	0.154337
PimaS6.A01G063458	-0.238319	0.347535	0.0736682	0.830573	0.359081	0.21398
PimaS6.A01G063459	0.563824	0.468704	-0.338159	0.713079	-0.866784	0.3472
PimaS6.A01G063460	0.437581	0.288973	0.0877807	0.877268	-0.548047	0.255846
PimaS6.A01G063461	0.115994	0.950515	-0.696278	0.614778	-3.29728	0.154337
PimaS6.A01G063463	-0.412541	0.0829186	-0.133133	0.664106	0.279521	0.37567
PimaS6.A01G063464	-0.000630143	1	0.0868074	0.845092	0.29565	0.498704
PimaS6.A01G063465	1.03886	0.0204604	-0.777684	0.109755	-0.655188	0.266054
PimaS6.A01G063467	-0.164345	0.901807	-1.18062	0.165065	-0.668372	0.49747
PimaS6.A01G063468	-0.157027	0.902375	-2.4389	0.0335774	-0.993237	0.512031
PimaS6.A01G063469	0.259107	0.539867	0.23047	0.609161	-0.0932819	0.895205
PimaS6.A01G063470	-1.07128	0.00664645	-1.31608	0.000209527	0.295758	0.562278
PimaS6.A01G063471	0.842049	0.525932	-2.49282	0.00300028	-1.52599	0.0862548
PimaS6.A01G063472	-0.146994	0.711031	0.150856	0.731233	-0.0636456	0.923297
PimaS6.A01G063473	1.33471	0.493677	0.643294	0.72175	-1.28363	0.546929
PimaS6.A01G063474	-1.72392	0.0035518	-3.45065	7.42181e-08	0.307615	0.69053
PimaS6.A01G063475	0.202601	0.695567	-0.784223	0.0626798	-0.205271	0.74849
PimaS6.A01G063476	-0.534082	0.124993	-0.380951	0.320684	0.178972	0.747373
PimaS6.A01G063478	-1.63532	0.0045785	-0.790797	0.197758	0.222018	0.810376
PimaS6.A01G063483	-0.669226	0.37567	0.303669	0.694996	-0.254754	0.790767
PimaS6.A01G063486	-1.46981	0.000111293	-0.811841	0.0614396	0.032697	0.970149
PimaS6.A01G063488	-0.118218	0.782566	-0.122245	0.793412	-0.411522	0.332548
PimaS6.A01G063489	-0.788018	0.621681	0.508244	0.70967	-0.583587	0.709492
PimaS6.A01G063490	0.971435	0.00140293	0.850949	0.00838402	0.167731	0.770115
PimaS6.A01G063494	-0.123711	0.926503	1.95699	0.0806802	0.125422	0.945
PimaS6.A01G063495	-1.26419	8.04796e-09	0.198516	0.526816	0.828489	0.000447658
PimaS6.A01G063496	1.02021	0.369633	-0.0948645	0.958273	-1.65914	0.566739
PimaS6.A01G063498	-3.04333	0.0239029	-1.75574	0.153246	-0.0934639	0.962122
PimaS6.A01G063499	2.03921	0.00068891	-1.89052	0.0243818	-1.72831	0.014797
PimaS6.A01G063500	-3.04727	0.230508	-0.391822	0.871107	-3.06595	0.230971
PimaS6.A01G063502	-0.710033	0.0186545	0.213363	0.56214	-0.0175288	0.978927
PimaS6.A01G063504	1.5169	0.0539112	-0.434599	0.616477	-0.133713	0.918631
PimaS6.A01G063508	0.893085	0.0113695	-0.932167	0.0116012	-0.92122	0.0124641
PimaS6.A01G063510	-2.55429	0.00257763	-5.99153	3.18534e-11	0.741926	0.420805
PimaS6.A01G063511	0.26388	0.816698	-0.920303	0.343367	-0.634375	0.619395
PimaS6.A01G063512	-0.270603	0.37435	-0.288114	0.369426	0.549257	0.0790148
PimaS6.A01G063513	2.05336	0.0325684	-1.15273	0.270019	0.186288	0.917628
PimaS6.A01G063514	-1.26027	0.248395	0.667196	0.448312	-0.250159	0.862023
PimaS6.A01G063516	0.25904	0.843018	-0.882984	0.441467	-1.73624	0.0948128
PimaS6.A01G063517	-0.681678	0.616891	-1.86604	0.235729	-2.008	0.224778
PimaS6.A01G063518	1.37902	1.10254e-05	1.75018	2.70925e-09	0.170647	0.795786
PimaS6.A01G063519	0.548197	0.0403344	0.352194	0.251613	0.0839845	0.874933
PimaS6.A01G063520	-0.306165	0.738602	0.879758	0.3323	0.845625	0.355435
PimaS6.A01G063522	1.14604	0.0522522	-0.481011	0.479978	-2.27968	0.00017449
PimaS6.A01G063523	1.09102	0.0249826	0.0962735	0.893454	-1.20735	0.0204681
PimaS6.A01G063524	0.534538	0.610593	-0.959728	0.340231	-1.62297	0.207368
PimaS6.A01G063525	0.706458	0.639571	-0.0459434	0.979126	-1.45758	0.322713
PimaS6.A01G063526	2.35311	0.301146	-2.85408	0.0348891	-0.629635	0.740961
PimaS6.A01G063529	-0.261413	0.675078	-0.272921	0.70788	-0.307969	0.7525
PimaS6.A01G063530	1.31778	0.0686125	1.66579	0.0332347	0.846048	0.477155
PimaS6.A01G063543	0.0752383	0.903915	-0.717404	0.120026	0.0381864	0.964657
PimaS6.A01G063544	0.781301	0.153997	0.222293	0.759289	0.229176	0.805902
PimaS6.A01G063546	-0.156226	0.805053	-0.266943	0.647715	-0.155598	0.854226
PimaS6.A01G063547	-0.560755	0.116226	-0.22193	0.610598	0.290289	0.556373
PimaS6.A01G063551	1.39616	0.0622763	-0.385719	0.651817	0.18338	0.862617
PimaS6.A01G063554	0.500299	0.497732	1.05029	0.241444	-0.567152	0.62068
PimaS6.A01G063555	-0.931293	7.44827e-05	0.0860971	0.81734	0.104593	0.823953
PimaS6.A01G063557	0.556066	0.449529	-0.341973	0.688693	-0.167862	0.897224
PimaS6.A01G063558	0.0550724	0.980886	0.678804	0.635008	-0.133396	0.957779
PimaS6.A01G063559	2.51094	0.0699115	-3.82845	0.0759879	-0.71225	0.681067
PimaS6.A01G063560	0.0550733	0.980886	0.678808	0.635008	-0.133397	0.957779
PimaS6.A01G063561	-2.14968	1.45855e-15	-0.145287	0.727021	0.313285	0.470582
PimaS6.A01G063564	2.12082	1.3931e-16	0.847237	0.000992226	-0.733211	0.0213047
PimaS6.A01G063566	0.510362	0.219515	-0.0784221	0.883433	-0.285364	0.602099
PimaS6.A01G063568	-5.67535	0.00103423	0.322245	0.914831	4.24826	0.0257521
PimaS6.A01G063569	-6.06723	2.94278e-21	-1.12801	0.0741246	2.56617	6.60992e-06
PimaS6.A01G063572	-4.16427	0.0524022	-2.82631	0.00553526	0.666412	0.630011
PimaS6.A01G063573	2.1902	0.0309541	1.35545	0.0679615	-0.558563	0.71184
PimaS6.A01G063576	-0.506625	0.826801	0.32666	0.883787	3.78623	0.0701633
PimaS6.A01G063577	0.426295	0.798287	0.651596	0.722915	-0.989547	0.699049
PimaS6.A01G063580	-0.0166806	0.970441	0.619211	0.0296575	-0.117415	0.822581
PimaS6.A01G063581	2.54109	0.28172	0.203797	0.928703	0.215436	0.955492
PimaS6.A01G063582	2.39115	1.89225e-05	0.496462	0.402272	-1.73927	0.0043494
PimaS6.A01G063583	0.572944	0.454929	-0.599809	0.449549	-0.734226	0.364363
PimaS6.A01G063585	0.188877	0.858906	1.01352	0.24148	-0.732338	0.533079
PimaS6.A01G063586	0.722266	0.595686	-0.60571	0.619061	-0.650881	0.676366
PimaS6.A01G063587	-0.356969	0.602646	-0.844174	0.112884	0.62146	0.305989
PimaS6.A01G063588	-1.88574	0.000295469	0.00139573	0.99975	0.869372	0.133936
PimaS6.A01G063589	-2.42002	1.8399e-10	0.62943	0.169423	0.963531	0.0404109
PimaS6.A01G063592	-1.06795	1.67154e-05	0.11583	0.758613	0.441744	0.186008
PimaS6.A01G063593	-0.794392	0.0130915	-0.132529	0.77594	-0.280459	0.578356
PimaS6.A01G063596	2.41884	2.46857e-14	1.16739	0.00110637	-0.139172	0.853831
PimaS6.A01G063597	2.88593	0.0359608	0.922404	0.552146	-0.527263	0.820885
PimaS6.A01G063600	0.126103	0.899105	-0.0976266	0.932873	-0.513719	0.65293
PimaS6.A01G063602	-1.28406	0.000272497	0.0979968	0.862845	-0.696242	0.127201
PimaS6.A01G063603	2.4799	1.7934e-12	0.68765	0.0591254	-1.15135	0.00657228
PimaS6.A01G063604	-0.250565	0.766603	-0.874503	0.163926	0.451113	0.570562
PimaS6.A01G063605	-1.26369	0.217244	-0.645889	0.495082	-0.245532	0.842862
PimaS6.A01G063606	-0.392585	0.0960159	0.20429	0.473126	0.13919	0.721513
PimaS6.A01G063607	-0.050185	0.907354	0.335034	0.315975	-0.000832413	1
[truncated: 53,073 more rows]

## Sheet: 2. P379_GO
ID	Description	pvalue	p.adjust	geneID	Count
GO:0010200	response to chitin	5.36452e-15	1.0155e-11	PimaS6.D13G045932/PimaS6.A13G052306/PimaS6.A03G074018/PimaS6.D06G070028/PimaS6.A06G072910/PimaS6.D05G006143/PimaS6.A05G001148/PimaS6.D03G080884/PimaS6.A11G017020/PimaS6.D12G023240/PimaS6.A12G026768/PimaS6.A11G016221/PimaS6.D13G048834/PimaS6.A02G082496/PimaS6.A01G064300/PimaS6.A09G041427/PimaS6.A07G065918/PimaS6.D10G032653/PimaS6.A03G074065/PimaS6.D01G051731/PimaS6.D13G045997/PimaS6.D11G012289/Pim…	29
GO:0006464	cellular protein modification process	2.00965e-14	1.90213e-11	PimaS6.A11G014876/PimaS6.D02G057921/PimaS6.D01G049412/PimaS6.D09G036869/PimaS6.A10G042677/PimaS6.A12G026360/PimaS6.D12G022866/PimaS6.A09G039542/PimaS6.A07G067375/PimaS6.D07G061357/PimaS6.D06G069980/PimaS6.D05G005077/PimaS6.D13G046494/PimaS6.A09G040057/PimaS6.A01G064295/PimaS6.A02G081821/PimaS6.D01G051993/PimaS6.A10G045593/PimaS6.A12G027902/PimaS6.1ZG086962/PimaS6.D01G051728/PimaS6.A02G083799/Pima…	82
GO:0061809	NAD+ nucleotidase	2.72928e-13	1.71192e-10	PimaS6.D11G013938/PimaS6.D11G013946/PimaS6.D11G013891/PimaS6.A03G075484/PimaS6.D11G013876/PimaS6.D11G013865/PimaS6.A10G045536/PimaS6.D11G013937/PimaS6.D10G032324/PimaS6.A11G018380/PimaS6.A11G018321/PimaS6.D11G013893/PimaS6.D11G013899/PimaS6.D02G057700/PimaS6.D11G013566/PimaS6.D11G013597/PimaS6.D11G013873/PimaS6.D11G013954/PimaS6.D11G013596/PimaS6.A11G018406/PimaS6.D10G032337/PimaS6.D11G013947/Pim…	42
GO:0050135	NAD(P)+ nucleosidase activity	3.61736e-13	1.71192e-10	PimaS6.D11G013938/PimaS6.D11G013946/PimaS6.D11G013891/PimaS6.A03G075484/PimaS6.D11G013876/PimaS6.D11G013865/PimaS6.A10G045536/PimaS6.D11G013937/PimaS6.D10G032324/PimaS6.A11G018380/PimaS6.A11G018321/PimaS6.D11G013893/PimaS6.D11G013899/PimaS6.D02G057700/PimaS6.D11G013566/PimaS6.D11G013597/PimaS6.D11G013873/PimaS6.D11G013954/PimaS6.D11G013596/PimaS6.A11G018406/PimaS6.D10G032337/PimaS6.D11G013947/Pim…	42
GO:0048544	recognition of pollen	2.82191e-12	1.06838e-09	PimaS6.D06G067800/PimaS6.D05G006956/PimaS6.D02G057921/PimaS6.D06G067799/PimaS6.A01G062302/PimaS6.A05G004679/PimaS6.A03G075700/PimaS6.D01G049764/PimaS6.A11G018010/PimaS6.D05G008056/PimaS6.A01G062043/PimaS6.A01G062303/PimaS6.D11G013539/PimaS6.D02G057913/PimaS6.D01G049568/PimaS6.D05G009469/PimaS6.D01G049777/PimaS6.D01G049776/PimaS6.D01G049311/PimaS6.D04G076763/PimaS6.D02G057920/PimaS6.D01G049775/Pim…	57
GO:0030247	polysaccharide binding	8.72779e-11	2.75362e-08	PimaS6.D10G031727/PimaS6.D11G011835/PimaS6.A05G005009/PimaS6.A11G016370/PimaS6.D09G036870/PimaS6.A03G075542/PimaS6.A11G016355/PimaS6.D01G049412/PimaS6.D09G036869/PimaS6.D11G011827/PimaS6.A05G002752/PimaS6.A02G082879/PimaS6.A02G082343/PimaS6.D07G059457/PimaS6.A09G040057/PimaS6.D11G011831/PimaS6.D02G055559/PimaS6.D02G057762/PimaS6.A07G065566/PimaS6.D04G076402/PimaS6.D02G055752/PimaS6.D02G056325/Pim…	68
GO:0008061	chitin binding	2.67822e-10	7.24268e-08	PimaS6.D10G030723/PimaS6.D01G051380/PimaS6.A01G063938/PimaS6.D07G058907/PimaS6.D11G013120/PimaS6.A10G044279/PimaS6.A07G065002/PimaS6.A10G044274/PimaS6.D09G038799/PimaS6.D06G068347/PimaS6.D13G048087/PimaS6.D10G030729/PimaS6.A11G014939/PimaS6.A06G071306/PimaS6.A11G016221/PimaS6.D09G038800/PimaS6.A11G017615/PimaS6.D11G012722/PimaS6.D09G038797/PimaS6.A13G054728/PimaS6.A05G000577/PimaS6.A13G054538/Pim…	27
GO:0071456	cellular response to hypoxia	2.95355e-09	6.98884e-07	PimaS6.A07G064914/PimaS6.A13G052616/PimaS6.D05G008019/PimaS6.D01G049709/PimaS6.A12G026798/PimaS6.A06G073468/PimaS6.D07G058819/PimaS6.D04G076526/PimaS6.A05G002308/PimaS6.A02G082352/PimaS6.A07G066432/PimaS6.A05G002625/PimaS6.A01G064202/PimaS6.D08G020273/PimaS6.A12G028827/PimaS6.D04G078761/PimaS6.A12G028733/PimaS6.A13G054153/PimaS6.A08G033862/PimaS6.A03G075685/PimaS6.1ZG086664/PimaS6.A05G000071/Pima…	37
GO:0099503	secretory vesicle	4.7706e-08	1.00342e-05	PimaS6.D12G025172/PimaS6.D01G051380/PimaS6.D04G076682/PimaS6.D10G029865/PimaS6.A09G040276/PimaS6.D04G078477/PimaS6.A07G065002/PimaS6.D09G036075/PimaS6.A13G052620/PimaS6.A05G003269/PimaS6.A05G001105/PimaS6.A10G042628/PimaS6.A01G064197/PimaS6.A12G026105/PimaS6.A10G043161/PimaS6.A10G043153/PimaS6.A05G000071/PimaS6.D01G049567/PimaS6.D03G079015/PimaS6.D09G036521/PimaS6.D02G056355/PimaS6.A01G063934/Pim…	28
GO:0042742	defense response to bacterium	4.28072e-07	8.1034e-05	PimaS6.D12G025172/PimaS6.A09G040045/PimaS6.D11G013120/PimaS6.D02G058031/PimaS6.A03G075820/PimaS6.D03G079316/PimaS6.D13G048087/PimaS6.A07G067217/PimaS6.A10G042677/PimaS6.A04G085240/PimaS6.D06G069698/PimaS6.D05G005564/PimaS6.D13G046424/PimaS6.D04G076526/PimaS6.A08G032894/PimaS6.D12G023216/PimaS6.A01G062552/PimaS6.A09G041066/PimaS6.A07G066432/PimaS6.A12G028827/PimaS6.A11G016221/PimaS6.D13G045841/Pim…	54
GO:0008194	UDP-glycosyltransferase activity	6.30124e-07	0.000108439	PimaS6.D09G038028/PimaS6.D13G046238/PimaS6.A09G041270/PimaS6.D12G022444/PimaS6.A13G052616/PimaS6.A03G073805/PimaS6.D03G081097/PimaS6.A13G052618/PimaS6.A04G084881/PimaS6.D13G046236/PimaS6.A05G004237/PimaS6.A12G028085/PimaS6.D07G061040/PimaS6.A03G073910/PimaS6.A10G044344/PimaS6.D04G078963/PimaS6.D01G050122/PimaS6.D03G080415/PimaS6.D12G022846/PimaS6.D02G055595/PimaS6.D12G023768/PimaS6.D13G047892/Pim…	61
GO:0005388	P-type calcium transporter activity	8.79606e-07	0.000138758	PimaS6.A07G067156/PimaS6.D09G038952/PimaS6.A07G065864/PimaS6.A09G042165/PimaS6.D07G061118/PimaS6.A02G083496/PimaS6.D07G059746/PimaS6.A01G064487/PimaS6.A08G033345/PimaS6.A09G040992/PimaS6.A08G033346/PimaS6.D10G032720/PimaS6.D05G006297/PimaS6.A10G045723/PimaS6.D08G019357/PimaS6.A07G066387/PimaS6.D03G080857	17
GO:0009522	photosystem I	1.42798e-06	0.000203982	PimaS6.A06G072599/PimaS6.A05G004656/PimaS6.A11G017140/PimaS6.A11G016128/PimaS6.D06G069739/PimaS6.D11G011606/PimaS6.D02G058545/PimaS6.D01G052047/PimaS6.A03G076328/PimaS6.A07G067310/PimaS6.D01G051120/PimaS6.D05G006497/PimaS6.A02G081849/PimaS6.D05G005920/PimaS6.D07G061291/PimaS6.A01G064608/PimaS6.A05G002874/PimaS6.D05G005994/PimaS6.A05G000996/PimaS6.A07G064843/PimaS6.D04G076784/PimaS6.D10G029612/Pim…	34
GO:0010112	regulation of systemic acquired resistance	1.50858e-06	0.000203982	PimaS6.A09G040045/PimaS6.D11G011140/PimaS6.D08G019276/PimaS6.A11G015667/PimaS6.D12G025625/PimaS6.A13G054629/PimaS6.A12G029062/PimaS6.D12G024462/PimaS6.A11G015666/PimaS6.D11G011139/PimaS6.A08G033277	11
GO:0004568	chitinase activity	1.80188e-06	0.000227397	PimaS6.D10G030723/PimaS6.D01G051380/PimaS6.A01G063938/PimaS6.A10G044279/PimaS6.A07G065002/PimaS6.A10G044274/PimaS6.D09G038799/PimaS6.D06G068347/PimaS6.D12G025470/PimaS6.D10G030729/PimaS6.A06G071306/PimaS6.D09G038800/PimaS6.D11G011828/PimaS6.D09G038797/PimaS6.D01G051381/PimaS6.D01G051379	16
GO:0009765	photosynthesis, light harvesting	1.92966e-06	0.000228303	PimaS6.A11G016128/PimaS6.D11G011606/PimaS6.D01G052047/PimaS6.D01G051120/PimaS6.D05G005383/PimaS6.A01G064608/PimaS6.A05G002874/PimaS6.D05G005994/PimaS6.A05G000996/PimaS6.A07G064843/PimaS6.D10G029612/PimaS6.A10G042914/PimaS6.D05G007901/PimaS6.D07G060769/PimaS6.D12G024591/PimaS6.A01G063800/PimaS6.A07G067155/PimaS6.D03G079969	18
GO:0016620	oxidoreductase activity, acting on the aldehyde or oxo group of donors, NAD or NADP as acceptor	2.61589e-06	0.000291287	PimaS6.D06G069787/PimaS6.A06G072668/PimaS6.D07G061502/PimaS6.A07G067506/PimaS6.D02G058115/PimaS6.A13G052430/PimaS6.A03G075899/PimaS6.A04G085099/PimaS6.A03G075423/PimaS6.D07G058623/PimaS6.D03G080316/PimaS6.D06G068282/PimaS6.D04G078121/PimaS6.A07G067667/PimaS6.D13G046057/PimaS6.A06G071225/PimaS6.A03G075268/PimaS6.A05G000254/PimaS6.D02G057496/PimaS6.A10G043277/PimaS6.D07G061580/PimaS6.A11G014892/Pim…	24
GO:0106310	protein serine kinase activity	3.29566e-06	0.000328352	PimaS6.D10G029865/PimaS6.A08G033753/PimaS6.D08G019762/PimaS6.D06G067800/PimaS6.A01G062804/PimaS6.D05G006956/PimaS6.D06G067799/PimaS6.A05G004679/PimaS6.A03G075700/PimaS6.D01G049764/PimaS6.D13G046424/PimaS6.D05G008056/PimaS6.A01G062043/PimaS6.D10G029980/PimaS6.D07G060058/PimaS6.A10G043425/PimaS6.D02G057913/PimaS6.D01G049777/PimaS6.A07G066161/PimaS6.D01G049776/PimaS6.D01G050077/PimaS6.D04G076763/Pim…	68
GO:0106311	protein threonine kinase activity	3.29566e-06	0.000328352	PimaS6.D10G029865/PimaS6.A08G033753/PimaS6.D08G019762/PimaS6.D06G067800/PimaS6.A01G062804/PimaS6.D05G006956/PimaS6.D06G067799/PimaS6.A05G004679/PimaS6.A03G075700/PimaS6.D01G049764/PimaS6.D13G046424/PimaS6.D05G008056/PimaS6.A01G062043/PimaS6.D10G029980/PimaS6.D07G060058/PimaS6.A10G043425/PimaS6.D02G057913/PimaS6.D01G049777/PimaS6.A07G066161/PimaS6.D01G049776/PimaS6.D01G050077/PimaS6.D04G076763/Pim…	68
GO:0043169	cation binding	3.77591e-06	0.00035739	PimaS6.D01G050480/PimaS6.D05G007348/PimaS6.D11G012267/PimaS6.A03G075959/PimaS6.A13G052351/PimaS6.D02G058177/PimaS6.A01G063126/PimaS6.A13G055288/PimaS6.D09G038478/PimaS6.A13G052642/PimaS6.A09G040186/PimaS6.D13G046271/PimaS6.D06G069090/PimaS6.A11G017045/PimaS6.A08G035398/PimaS6.A03G073936/PimaS6.A06G072058/PimaS6.A05G001222/PimaS6.D11G011250/PimaS6.A02G082321/PimaS6.1ZG086383/PimaS6.A08G033275/Pima…	36
GO:0009538	photosystem I reaction center	4.19392e-06	0.000360868	PimaS6.A06G072599/PimaS6.D06G069739/PimaS6.A07G067310/PimaS6.D05G006497/PimaS6.A02G081849/PimaS6.D07G061291/PimaS6.D05G006672/PimaS6.D07G060709/PimaS6.D02G055808/PimaS6.A07G066742/PimaS6.D11G011466	11
GO:0019953	sexual reproduction	4.19392e-06	0.000360868	PimaS6.D08G021095/PimaS6.A08G034944/PimaS6.D08G021094/PimaS6.A08G034941/PimaS6.1ZG087060/PimaS6.A08G034940/PimaS6.A04G085647/PimaS6.A01G063934/PimaS6.A03G076224/PimaS6.D01G051376/PimaS6.D10G030341	11
GO:0004364	glutathione transferase activity	5.17375e-06	0.000425822	PimaS6.D07G061293/PimaS6.D13G047865/PimaS6.D04G078298/PimaS6.A04G085111/PimaS6.D04G078299/PimaS6.D10G030154/PimaS6.D02G055763/PimaS6.A09G041453/PimaS6.D05G008832/PimaS6.D11G011747/PimaS6.D11G010089/PimaS6.D09G036930/PimaS6.A11G016276/PimaS6.A13G054308/PimaS6.A12G027083/PimaS6.A02G081786/PimaS6.D04G077562/PimaS6.A02G082889/PimaS6.D04G078138/PimaS6.D03G079881/PimaS6.D07G060924/PimaS6.D02G055771/Pim…	25
GO:0006814	sodium ion transport	6.67621e-06	0.000526586	PimaS6.D11G013277/PimaS6.A09G040228/PimaS6.A01G062032/PimaS6.D01G052044/PimaS6.A12G025844/PimaS6.A11G017743/PimaS6.A11G017388/PimaS6.D09G037044/PimaS6.D12G022355/PimaS6.D01G049289/PimaS6.D11G013262	11
GO:0009744	response to sucrose	6.97522e-06	0.000528164	PimaS6.A05G002761/PimaS6.A08G033580/PimaS6.D13G047482/PimaS6.D08G019592/PimaS6.D09G039134/PimaS6.A09G042348/PimaS6.D08G020971/PimaS6.D09G038631/PimaS6.D06G069550/PimaS6.A06G072341/PimaS6.D05G007349/PimaS6.D05G006878/PimaS6.A11G017247/PimaS6.A09G042123/PimaS6.D02G056266/PimaS6.A05G001859/PimaS6.D05G006650/PimaS6.A03G073593/PimaS6.D03G080931/PimaS6.D11G012767/PimaS6.D09G038909	21
GO:0004724	protein serine/threonine phosphatase activity	1.42217e-05	0.000997099	PimaS6.A13G055288/PimaS6.D06G069090/PimaS6.A08G035398/PimaS6.A03G073936/PimaS6.A06G072058/PimaS6.A05G001222/PimaS6.1ZG086383/PimaS6.A08G033275/PimaS6.D07G058993/PimaS6.D12G025421/PimaS6.D08G021581/PimaS6.D03G080960/PimaS6.A12G028853/PimaS6.A10G044559	14
GO:0042538	hyperosmotic salinity response	1.42217e-05	0.000997099	PimaS6.D06G069698/PimaS6.A04G085099/PimaS6.A11G017020/PimaS6.D12G023240/PimaS6.A06G072587/PimaS6.A12G026768/PimaS6.D07G059569/PimaS6.A04G085177/PimaS6.D11G012289/PimaS6.D02G055485/PimaS6.D02G058564/PimaS6.A09G041063/PimaS6.A05G000587/PimaS6.A06G071863	14
GO:0010287	plastoglobule	1.56208e-05	0.00105608	PimaS6.A06G072599/PimaS6.D06G069174/PimaS6.A11G016128/PimaS6.D11G011606/PimaS6.D11G012108/PimaS6.D01G052047/PimaS6.A08G033602/PimaS6.A06G072122/PimaS6.D05G007031/PimaS6.A01G064608/PimaS6.A05G002874/PimaS6.A07G066657/PimaS6.D07G059341/PimaS6.D10G029612/PimaS6.A10G042914/PimaS6.A05G004900/PimaS6.D07G060709/PimaS6.D04G077774/PimaS6.D05G007901/PimaS6.D07G060769/PimaS6.A07G067155	21
GO:0006865	amino acid transport	2.04751e-05	0.00133653	PimaS6.A11G017282/PimaS6.D06G067982/PimaS6.D07G060968/PimaS6.A05G004464/PimaS6.A13G052318/PimaS6.D04G076979/PimaS6.A05G004039/PimaS6.A06G070971/PimaS6.D13G045947/PimaS6.D09G036138/PimaS6.A07G066955/PimaS6.A10G045515/PimaS6.A02G082483/PimaS6.D09G036150/PimaS6.A06G072866/PimaS6.D10G029979/PimaS6.D10G032364/PimaS6.D11G011779/PimaS6.D03G080001/PimaS6.D04G077399/PimaS6.A09G041482/PimaS6.A02G082937/Pim…	35
GO:0009299	mRNA transcription	2.93041e-05	0.00184909	PimaS6.A05G001282/PimaS6.D10G031909/PimaS6.D05G006281/PimaS6.D10G029594/PimaS6.D03G080985/PimaS6.A05G001801/PimaS6.A10G042892/PimaS6.A03G073914/PimaS6.A11G017541/PimaS6.A01G062300/PimaS6.D07G061421/PimaS6.A10G043855/PimaS6.D01G049566	13
GO:0051537	2 iron, 2 sulfur cluster binding	4.37437e-05	0.00266129	PimaS6.A03G075691/PimaS6.D02G057907/PimaS6.A03G075692/PimaS6.A05G002697/PimaS6.A02G082847/PimaS6.D05G007731/PimaS6.D03G080094/PimaS6.A02G082381/PimaS6.D08G018932/PimaS6.A05G000865/PimaS6.D09G037664/PimaS6.D02G058279/PimaS6.D02G056365/PimaS6.A09G040912/PimaS6.D07G059881/PimaS6.D05G005888/PimaS6.D08G018931/PimaS6.A05G000402/PimaS6.A05G000863/PimaS6.A03G076060	20
GO:0031977	thylakoid lumen	4.49874e-05	0.00266129	PimaS6.D04G078359/PimaS6.A04G085315/PimaS6.A09G040307/PimaS6.D09G037122/PimaS6.D11G012108/PimaS6.D05G006758/PimaS6.D05G007031/PimaS6.D04G076830/PimaS6.A11G017455/PimaS6.D09G039050/PimaS6.A09G041714/PimaS6.D10G032497/PimaS6.D13G048511/PimaS6.D11G013264/PimaS6.A12G026778/PimaS6.A05G002107/PimaS6.D08G019525	17
GO:0015385	sodium:proton antiporter activity	4.78493e-05	0.00274481	PimaS6.A09G040228/PimaS6.D03G080133/PimaS6.A01G062032/PimaS6.A12G025844/PimaS6.D04G078063/PimaS6.A11G017743/PimaS6.A11G017388/PimaS6.D09G037044/PimaS6.D12G022355/PimaS6.D01G049289/PimaS6.D11G013262	11
GO:0010277	chlorophyllide a oxygenase [overall] activity	5.01953e-05	0.0027947	PimaS6.A05G002697/PimaS6.D05G007731/PimaS6.A02G082381/PimaS6.D08G018932/PimaS6.D02G056365/PimaS6.D07G059881/PimaS6.D08G018931	7
GO:0035725	sodium ion transmembrane transport	6.45254e-05	0.0034899	PimaS6.A09G040228/PimaS6.A01G062032/PimaS6.A12G025844/PimaS6.A11G017743/PimaS6.A11G017388/PimaS6.D09G037044/PimaS6.D12G022355/PimaS6.D01G049289/PimaS6.D11G013262	9
GO:0006887	exocytosis	6.76931e-05	0.00355953	PimaS6.D09G036197/PimaS6.A09G041126/PimaS6.A01G064490/PimaS6.A09G039401/PimaS6.D13G045859/PimaS6.D01G051930/PimaS6.D07G059754/PimaS6.D03G081001/PimaS6.A03G074050/PimaS6.A04G085003/PimaS6.A07G065872/PimaS6.D13G048232/PimaS6.D03G080851/PimaS6.D12G024652/PimaS6.A05G004523/PimaS6.A11G015963/PimaS6.A05G001123/PimaS6.D04G078028/PimaS6.A13G052219/PimaS6.A06G072618/PimaS6.A01G063231/PimaS6.D05G006119	22
GO:0071949	FAD binding	7.26323e-05	0.00367456	PimaS6.D10G029257/PimaS6.A10G042573/PimaS6.A06G073165/PimaS6.A11G014508/PimaS6.A10G042574/PimaS6.D02G055575/PimaS6.D06G070316/PimaS6.D02G055582/PimaS6.D13G045975/PimaS6.D01G049166/PimaS6.A10G044452/PimaS6.A10G042580/PimaS6.A02G081662/PimaS6.D02G055576/PimaS6.D04G078690/PimaS6.A05G000865/PimaS6.D10G030282/PimaS6.D02G055579/PimaS6.D11G009965/PimaS6.A02G081666/PimaS6.D09G037664/PimaS6.A10G043633/Pim…	36
GO:0006816	calcium ion transport	7.3763e-05	0.00367456	PimaS6.A07G067156/PimaS6.A07G065864/PimaS6.D07G061118/PimaS6.D07G059746/PimaS6.A01G064487/PimaS6.D13G046869/PimaS6.D01G052044/PimaS6.A09G041489/PimaS6.D09G038263/PimaS6.A07G065107/PimaS6.A11G016857/PimaS6.A07G066387/PimaS6.A07G067225/PimaS6.D03G080857/PimaS6.A13G054690	15
GO:0016998	cell wall macromolecule catabolic process	9.30802e-05	0.00451797	PimaS6.D10G030723/PimaS6.D01G051380/PimaS6.A01G063938/PimaS6.A10G044279/PimaS6.A10G044274/PimaS6.D09G038799/PimaS6.D06G068347/PimaS6.D10G030729/PimaS6.A06G071306/PimaS6.D09G038800/PimaS6.D11G011828/PimaS6.D09G038797/PimaS6.D01G051381/PimaS6.D01G051379	14
GO:0006749	glutathione metabolic process	9.5584e-05	0.00452351	PimaS6.D07G061293/PimaS6.D13G047865/PimaS6.D04G078298/PimaS6.D01G051922/PimaS6.A07G067312/PimaS6.A04G085111/PimaS6.D04G078299/PimaS6.D10G030154/PimaS6.D02G055763/PimaS6.A09G041453/PimaS6.D05G008832/PimaS6.D11G011747/PimaS6.D11G010089/PimaS6.D09G036930/PimaS6.A11G016276/PimaS6.A10G044030/PimaS6.A13G054308/PimaS6.A12G027083/PimaS6.A02G081786/PimaS6.D02G055769/PimaS6.D04G077562/PimaS6.A03G075762/Pim…	31
GO:0030145	manganese ion binding	0.000107743	0.00497457	PimaS6.D13G048279/PimaS6.D07G060320/PimaS6.A13G054713/PimaS6.A11G017474/PimaS6.A07G066403/PimaS6.A07G066402/PimaS6.D11G012976/PimaS6.A11G017471/PimaS6.D11G012977/PimaS6.D09G036988/PimaS6.D11G012971/PimaS6.A11G017479/PimaS6.A11G017469/PimaS6.D11G012963/PimaS6.D12G025421/PimaS6.A11G017462/PimaS6.A11G017482/PimaS6.D11G012966/PimaS6.A13G054486/PimaS6.D11G012967/PimaS6.D11G012961/PimaS6.A11G017481/Pim…	27
GO:0006032	chitin catabolic process	0.000115041	0.00518506	PimaS6.D10G030723/PimaS6.D01G051380/PimaS6.A01G063938/PimaS6.A10G044279/PimaS6.A07G065002/PimaS6.A10G044274/PimaS6.D09G038799/PimaS6.D06G068347/PimaS6.D10G030729/PimaS6.A06G071306/PimaS6.D09G038800/PimaS6.D11G011828/PimaS6.D09G038797/PimaS6.D01G051381/PimaS6.D01G051379	15
GO:0050832	defense response to fungus	0.000154348	0.0067949	PimaS6.D12G025172/PimaS6.D01G051380/PimaS6.A09G040276/PimaS6.D11G013120/PimaS6.A06G071820/PimaS6.D03G079097/PimaS6.D06G068347/PimaS6.D05G008019/PimaS6.D13G048087/PimaS6.A09G041126/PimaS6.A04G085240/PimaS6.D05G005564/PimaS6.D13G046424/PimaS6.D04G076526/PimaS6.D13G046211/PimaS6.A01G062552/PimaS6.A02G083443/PimaS6.A06G071306/PimaS6.A08G034771/PimaS6.A11G016221/PimaS6.D13G045841/PimaS6.D07G059674/Pim…	42
GO:0042594	response to starvation	0.000168073	0.00723097	PimaS6.A08G033580/PimaS6.D08G019592/PimaS6.A12G025830/PimaS6.D12G022339/PimaS6.D09G038631/PimaS6.D11G011080/PimaS6.A09G042123/PimaS6.A03G073853/PimaS6.A03G073593/PimaS6.A01G062546/PimaS6.D09G038909	11
GO:0009543	chloroplast thylakoid lumen	0.000188101	0.0079128	PimaS6.A04G085315/PimaS6.D11G012108/PimaS6.D05G006758/PimaS6.D04G077167/PimaS6.D04G076830/PimaS6.A11G017455/PimaS6.D09G039050/PimaS6.A09G041714/PimaS6.D10G032497/PimaS6.D11G013264/PimaS6.A12G026778/PimaS6.A05G002107/PimaS6.D08G019525	13
GO:0009751	response to salicylic acid	0.000194437	0.00800149	PimaS6.A05G003232/PimaS6.D05G005564/PimaS6.D02G057804/PimaS6.A02G082343/PimaS6.D04G076526/PimaS6.D06G068892/PimaS6.A07G066432/PimaS6.A05G003805/PimaS6.A13G052431/PimaS6.A12G028827/PimaS6.D13G045841/PimaS6.D03G079015/PimaS6.D11G013134/PimaS6.A04G085424/PimaS6.D03G079239/PimaS6.A03G075760/PimaS6.A12G027486/PimaS6.A10G045526/PimaS6.A07G065081	19
GO:0008483	transaminase activity	0.000291992	0.0117604	PimaS6.A05G001628/PimaS6.D05G006647/PimaS6.A13G054220/PimaS6.D02G058031/PimaS6.A03G075820/PimaS6.A11G016254/PimaS6.D06G069698/PimaS6.A01G063157/PimaS6.D13G047779/PimaS6.D05G006463/PimaS6.A02G081500/PimaS6.A06G072587/PimaS6.A10G043052/PimaS6.D02G055392/PimaS6.D05G007678/PimaS6.D10G029751/PimaS6.A10G044371/PimaS6.A07G065180/PimaS6.1ZG086804/PimaS6.D12G025131/PimaS6.D10G030632/PimaS6.D13G046574	22
GO:0010207	photosystem II assembly	0.000376343	0.014842	PimaS6.A11G016629/PimaS6.D07G058713/PimaS6.D11G012108/PimaS6.A04G084806/PimaS6.A03G076233/PimaS6.D02G058454/PimaS6.D02G056203/PimaS6.D05G006339/PimaS6.D08G020937/PimaS6.A05G001357/PimaS6.D08G019525	11
GO:0000145	exocyst	0.000396334	0.0153114	PimaS6.D09G036197/PimaS6.A01G064490/PimaS6.A09G039401/PimaS6.D13G045859/PimaS6.D01G051930/PimaS6.D07G059754/PimaS6.D03G081001/PimaS6.A03G074050/PimaS6.A04G085003/PimaS6.A07G065872/PimaS6.D13G048232/PimaS6.D03G080851/PimaS6.D12G024652/PimaS6.A05G004523/PimaS6.A11G015963/PimaS6.A05G001123/PimaS6.D04G078028/PimaS6.A13G052219/PimaS6.A06G072618/PimaS6.A01G063231/PimaS6.D05G006119	21
GO:0016874	ligase activity	0.000424829	0.016084	PimaS6.A04G084457/PimaS6.A08G033575/PimaS6.D05G009062/PimaS6.D05G008337/PimaS6.A05G003322/PimaS6.A10G044661/PimaS6.D03G079014/PimaS6.A02G083786/PimaS6.D06G068330/PimaS6.A12G026033/PimaS6.D08G019587/PimaS6.D05G008336/PimaS6.D13G048227/PimaS6.D12G022500/PimaS6.A02G083813/PimaS6.D05G008341/PimaS6.D05G008338/PimaS6.A05G003316/PimaS6.D05G008335/PimaS6.A10G044256/PimaS6.D09G036872/PimaS6.D12G023688/Pim…	61
GO:0042910	xenobiotic transmembrane transporter activity	0.000474315	0.0176054	PimaS6.A06G071050/PimaS6.D08G021816/PimaS6.A03G075551/PimaS6.A04G084277/PimaS6.D05G009302/PimaS6.D01G049654/PimaS6.D02G057768/PimaS6.A11G014498/PimaS6.A08G035630/PimaS6.D05G009312/PimaS6.A09G039379/PimaS6.D05G006988/PimaS6.D02G058343/PimaS6.D05G009299/PimaS6.D12G025647/PimaS6.A12G029078/PimaS6.1ZG087048/PimaS6.D04G078713/PimaS6.A13G054207/PimaS6.A03G076117/PimaS6.A04G085652/PimaS6.D10G029335/Pima…	26
GO:0016791	phosphatase activity	0.00050744	0.0184728	PimaS6.D08G020535/PimaS6.D11G012267/PimaS6.A03G075959/PimaS6.A13G052351/PimaS6.D02G058177/PimaS6.A06G071318/PimaS6.A02G082916/PimaS6.A13G055288/PimaS6.D09G038478/PimaS6.A05G000494/PimaS6.D05G005526/PimaS6.A04G085368/PimaS6.A13G052642/PimaS6.D03G079848/PimaS6.A09G040186/PimaS6.D13G046271/PimaS6.D06G069090/PimaS6.A11G017045/PimaS6.A08G035398/PimaS6.A03G073936/PimaS6.A06G072058/PimaS6.A02G082279/Pim…	61
GO:0009750	response to fructose	0.000521182	0.0184992	PimaS6.D03G079848/PimaS6.D08G020971/PimaS6.D06G069550/PimaS6.A06G072341/PimaS6.D05G006878/PimaS6.A05G001859	6
GO:0005777	peroxisome	0.000527711	0.0184992	PimaS6.A01G062386/PimaS6.A10G044661/PimaS6.D11G011102/PimaS6.D10G031073/PimaS6.A12G028141/PimaS6.D01G049166/PimaS6.D12G023064/PimaS6.D09G037059/PimaS6.A05G002308/PimaS6.A11G015627/PimaS6.A01G064036/PimaS6.A05G002315/PimaS6.D07G060058/PimaS6.A08G033742/PimaS6.A02G082424/PimaS6.D01G051154/PimaS6.A11G015396/PimaS6.D01G050213/PimaS6.D04G076592/PimaS6.D10G030424/PimaS6.A11G016276/PimaS6.A10G044030/Pim…	39
GO:0098542	defense response to other organism	0.00060978	0.0209875	PimaS6.D05G007298/PimaS6.D09G038511/PimaS6.D12G024980/PimaS6.A01G062552/PimaS6.D06G069634/PimaS6.A09G040531/PimaS6.A11G016686/PimaS6.D02G056506	8
GO:0010267	production of ta-siRNAs involved in RNA interference	0.000620942	0.0209901	PimaS6.D05G005649/PimaS6.D05G005600/PimaS6.A04G083834/PimaS6.A10G044460/PimaS6.A05G002517/PimaS6.D01G050635/PimaS6.D05G007543	7
GO:0042802	identical protein binding	0.000738529	0.0245269	PimaS6.A07G067129/PimaS6.D03G080876/PimaS6.A07G067217/PimaS6.D07G061091/PimaS6.D12G022860/PimaS6.D06G069698/PimaS6.D13G046424/PimaS6.1ZG086800/PimaS6.A05G002308/PimaS6.D01G050334/PimaS6.A11G016221/PimaS6.A11G015396/PimaS6.D12G025229/PimaS6.A09G041518/PimaS6.A10G044678/PimaS6.A05G002458/PimaS6.A12G026003/PimaS6.D05G007272/PimaS6.D09G037878/PimaS6.A05G002517/PimaS6.A05G000323/PimaS6.D10G030496/Pima…	27
GO:0080142	regulation of salicylic acid biosynthetic process	0.000772588	0.0252157	PimaS6.A08G035463/PimaS6.D13G047240/PimaS6.D08G021641/PimaS6.D09G036856/PimaS6.A09G040045/PimaS6.D12G025640/PimaS6.D12G025746/PimaS6.A12G029177/PimaS6.A13G053715/PimaS6.D04G077938	10
GO:0009654	photosystem II oxygen evolving complex	0.000894837	0.0287106	PimaS6.D05G008810/PimaS6.A04G084544/PimaS6.A11G016629/PimaS6.D11G012108/PimaS6.D10G030584/PimaS6.A05G004611/PimaS6.D04G077167/PimaS6.D06G069429/PimaS6.D04G076830/PimaS6.A10G044404/PimaS6.A06G071251/PimaS6.D13G048181	12
GO:0009737	response to abscisic acid	0.000976109	0.0304573	PimaS6.D05G009368/PimaS6.A06G072668/PimaS6.D10G029865/PimaS6.A12G025938/PimaS6.A07G064914/PimaS6.A10G044579/PimaS6.A07G065002/PimaS6.D05G007348/PimaS6.D05G006258/PimaS6.A09G041126/PimaS6.A12G027849/PimaS6.D06G069698/PimaS6.D02G057804/PimaS6.D07G058819/PimaS6.A04G085099/PimaS6.A09G041775/PimaS6.D04G076415/PimaS6.D09G036447/PimaS6.D07G060058/PimaS6.D12G022458/PimaS6.A06G072587/PimaS6.A08G034771/Pim…	52
GO:0009749	response to glucose	0.000981457	0.0304573	PimaS6.A08G033580/PimaS6.D08G019592/PimaS6.A07G064811/PimaS6.D08G020971/PimaS6.D09G038631/PimaS6.D06G069550/PimaS6.A06G072341/PimaS6.D05G006878/PimaS6.A09G042123/PimaS6.A05G001859/PimaS6.D05G006650/PimaS6.A03G073593/PimaS6.D09G038909	13
GO:0044375	regulation of peroxisome size	0.00100933	0.0308172	PimaS6.A07G066508/PimaS6.A11G015396/PimaS6.D11G010868/PimaS6.D07G060438/PimaS6.D05G007272	5
GO:0018298	protein-chromophore linkage	0.00109349	0.0328568	PimaS6.D03G080876/PimaS6.A11G016128/PimaS6.D11G011606/PimaS6.A05G001139/PimaS6.D05G007626/PimaS6.D11G013248/PimaS6.D11G011638/PimaS6.D01G052047/PimaS6.D01G051120/PimaS6.A10G044678/PimaS6.A05G002598/PimaS6.A01G064608/PimaS6.A05G002874/PimaS6.D05G005994/PimaS6.A05G000996/PimaS6.A07G064843/PimaS6.D10G029612/PimaS6.D02G056897/PimaS6.A10G042914/PimaS6.D05G007901/PimaS6.D07G060769/PimaS6.D12G024591/Pim…	26
GO:0004525	ribonuclease III activity	0.00124012	0.0356967	PimaS6.D05G005600/PimaS6.A01G063291/PimaS6.A04G084322/PimaS6.A05G002517/PimaS6.D01G050635/PimaS6.D05G007543/PimaS6.D05G009681/PimaS6.D13G048340/PimaS6.D08G019089	9
GO:0047372	acylglycerol lipase activity	0.00124012	0.0356967	PimaS6.D06G067867/PimaS6.A06G070841/PimaS6.D05G007334/PimaS6.A05G002308/PimaS6.A11G016673/PimaS6.A05G002306/PimaS6.D11G010420/PimaS6.A09G041591/PimaS6.A05G002309	9
GO:0004601	peroxidase activity	0.00124458	0.0356967	PimaS6.D10G031637/PimaS6.D03G081017/PimaS6.D04G076553/PimaS6.D05G008019/PimaS6.A10G044369/PimaS6.A08G033771/PimaS6.A10G044725/PimaS6.D08G019777/PimaS6.D10G030634/PimaS6.A05G004403/PimaS6.A08G033767/PimaS6.A08G033769/PimaS6.A03G073887/PimaS6.A05G003004/PimaS6.A05G004873/PimaS6.1ZG086664/PimaS6.D03G081016/PimaS6.D07G060929/PimaS6.A05G002001/PimaS6.D07G061485/PimaS6.D06G069261/PimaS6.1ZG087622/PimaS…	46
GO:0042908	xenobiotic transport	0.00131538	0.0371643	PimaS6.A06G071050/PimaS6.D08G021816/PimaS6.A03G075551/PimaS6.A04G084277/PimaS6.D05G009302/PimaS6.D01G049654/PimaS6.D02G057768/PimaS6.A11G014498/PimaS6.A08G035630/PimaS6.D05G009312/PimaS6.A09G039379/PimaS6.D05G006988/PimaS6.D02G058343/PimaS6.D05G009299/PimaS6.D12G025647/PimaS6.A12G029078/PimaS6.D04G078713/PimaS6.A13G054207/PimaS6.A03G076117/PimaS6.A04G085652/PimaS6.D10G029335/PimaS6.D11G009958/Pim…	24
GO:0009646	response to absence of light	0.00144878	0.0403315	PimaS6.A05G002761/PimaS6.A10G044235/PimaS6.D13G047031/PimaS6.D09G039134/PimaS6.D02G057091/PimaS6.A09G042348/PimaS6.D01G051515/PimaS6.D05G007349/PimaS6.A11G017247/PimaS6.A12G027326/PimaS6.D11G012767	11
GO:0050529	polyneuridine-aldehyde esterase activity	0.00171339	0.0470064	PimaS6.A11G014949/PimaS6.A11G014950/PimaS6.D11G010407/PimaS6.D11G012125/PimaS6.D11G012124	5
GO:0004620	phospholipase activity	0.00176345	0.0470172	PimaS6.D06G067867/PimaS6.A06G070841/PimaS6.D05G007334/PimaS6.A05G002308/PimaS6.D10G029686/PimaS6.A10G042985/PimaS6.D05G006697/PimaS6.A11G016673/PimaS6.A10G042984/PimaS6.A05G002309/PimaS6.D11G011369	11
GO:0006002	fructose 6-phosphate metabolic process	0.00176345	0.0470172	PimaS6.D07G058845/PimaS6.A07G064943/PimaS6.A02G082916/PimaS6.D03G079848/PimaS6.A02G082279/PimaS6.A03G073930/PimaS6.D10G032357/PimaS6.D02G056242/PimaS6.A07G065224/PimaS6.A10G045522/PimaS6.D05G005344	11
GO:0010951	negative regulation of endopeptidase activity	0.00191869	0.0497614	PimaS6.D04G076682/PimaS6.A11G015912/PimaS6.D09G037600/PimaS6.A09G040847/PimaS6.A05G004741/PimaS6.A11G015911/PimaS6.A06G072804/PimaS6.D11G011383/PimaS6.A02G081648/PimaS6.D10G029285/PimaS6.A10G042596/PimaS6.A06G072805/PimaS6.D05G008470/PimaS6.D06G069929/PimaS6.A05G003461	15
GO:0004066	asparagine synthase (glutamine-hydrolyzing) activity	0.00191896	0.0497614	PimaS6.A07G065992/PimaS6.D07G059877/PimaS6.A09G040556/PimaS6.A01G062438/PimaS6.D09G037390/PimaS6.D09G037388	6
GO:0000325	plant-type vacuole	0.00214208	0.0547968	PimaS6.D01G051380/PimaS6.A09G040276/PimaS6.D04G078172/PimaS6.D03G080876/PimaS6.D09G036075/PimaS6.D10G031073/PimaS6.D03G079316/PimaS6.A05G003269/PimaS6.A11G017282/PimaS6.A09G041775/PimaS6.A05G004464/PimaS6.A01G064036/PimaS6.A10G042628/PimaS6.A10G044170/PimaS6.D12G022805/PimaS6.D02G057710/PimaS6.D08G019723/PimaS6.D12G023850/PimaS6.D10G030989/PimaS6.A01G064197/PimaS6.D07G060557/PimaS6.D05G007828/Pim…	63
GO:0016762	xyloglucan:xyloglucosyl transferase activity	0.00228524	0.0576795	PimaS6.D02G056657/PimaS6.D11G010872/PimaS6.D05G008841/PimaS6.A05G003758/PimaS6.A11G015398/PimaS6.D13G046087/PimaS6.A05G000071/PimaS6.D05G005095/PimaS6.A02G082603/PimaS6.D03G079637/PimaS6.D08G021498/PimaS6.A13G052459/PimaS6.A12G028372/PimaS6.A08G033075/PimaS6.A02G083460/PimaS6.A08G035321/PimaS6.A02G083359	17
GO:0009768	photosynthesis, light harvesting in photosystem I	0.00241259	0.0600925	PimaS6.A11G016128/PimaS6.D01G052047/PimaS6.D01G051120/PimaS6.D05G005920/PimaS6.A10G042914/PimaS6.A01G063800/PimaS6.A07G067155	7
GO:0004540	ribonuclease activity	0.00252052	0.0619656	PimaS6.D11G013120/PimaS6.D13G048087/PimaS6.A11G017615/PimaS6.D03G079015/PimaS6.A13G054538/PimaS6.D09G038159/PimaS6.A13G054540/PimaS6.A09G041390/PimaS6.D11G011625	9
GO:0010183	pollen tube guidance	0.00257146	0.0620897	PimaS6.A03G074018/PimaS6.D05G006143/PimaS6.A05G001148/PimaS6.D03G080884/PimaS6.D12G022576/PimaS6.A03G075404/PimaS6.A05G002610/PimaS6.A12G026057	8
GO:0006979	response to oxidative stress	0.00263975	0.0620897	PimaS6.A12G026456/PimaS6.A03G074018/PimaS6.D03G081017/PimaS6.D04G076553/PimaS6.A10G044369/PimaS6.A08G033771/PimaS6.D06G069698/PimaS6.D08G019777/PimaS6.D10G030634/PimaS6.A11G016536/PimaS6.A05G004403/PimaS6.D04G078139/PimaS6.A08G033767/PimaS6.A08G033769/PimaS6.A03G073887/PimaS6.D13G046635/PimaS6.D03G080705/PimaS6.A05G004873/PimaS6.A04G084497/PimaS6.D12G025229/PimaS6.D01G050213/PimaS6.1ZG086664/Pima…	57
GO:0005199	structural constituent of cell wall	0.00265677	0.0620897	PimaS6.A10G043875/PimaS6.A02G081944/PimaS6.D10G031225/PimaS6.D05G007811/PimaS6.D02G055889/PimaS6.A02G081942/PimaS6.D13G048660/PimaS6.D02G055888/PimaS6.A02G081946/PimaS6.A02G081943/PimaS6.D02G055890/PimaS6.A02G082275	12
GO:0051753	mannan synthase activity	0.00265677	0.0620897	PimaS6.A12G028373/PimaS6.A02G081921/PimaS6.A11G017345/PimaS6.A11G016228/PimaS6.A08G035685/PimaS6.A02G083358/PimaS6.D11G011705/PimaS6.D11G010127/PimaS6.A11G017352/PimaS6.D11G012862/PimaS6.D13G047995/PimaS6.D01G050040	12
GO:0003830	beta-1,4-mannosylglycoprotein 4-beta-N-acetylglucosaminyltransferase activity	0.00272023	0.0621916	PimaS6.D12G024214/PimaS6.A12G027666/PimaS6.A05G003745/PimaS6.D05G008858/PimaS6.D01G051189	5
GO:0035251	UDP-glucosyltransferase activity	0.00274128	0.0621916	PimaS6.A13G052616/PimaS6.A10G044344/PimaS6.D04G078963/PimaS6.D03G080413/PimaS6.A03G075984/PimaS6.A11G017381	6
GO:0030001	metal ion transport	0.00275969	0.0621916	PimaS6.D12G025493/PimaS6.A12G028925/PimaS6.D03G079316/PimaS6.D06G070619/PimaS6.A12G028924/PimaS6.A12G028926/PimaS6.A06G073472/PimaS6.D12G025492/PimaS6.A05G000475/PimaS6.A02G083519/PimaS6.D05G007753/PimaS6.D08G021563/PimaS6.D08G020710/PimaS6.A08G035383/PimaS6.D08G018907/PimaS6.A08G032918/PimaS6.A05G001365/PimaS6.A12G028816/PimaS6.A07G066447/PimaS6.D12G025523/PimaS6.A08G035145/PimaS6.D11G011719/Pim…	47
GO:0009755	hormone-mediated signaling pathway	0.00285486	0.0635795	PimaS6.A11G018252/PimaS6.A09G039542/PimaS6.A08G035795/PimaS6.1ZG086962/PimaS6.D08G021974/PimaS6.A11G015965/PimaS6.1ZG087388/PimaS6.1ZG087911/PimaS6.D09G036375/PimaS6.1ZG088342/PimaS6.A05G002610/PimaS6.A09G039539/PimaS6.A09G039555/PimaS6.A09G039541/PimaS6.1ZG086381/PimaS6.1ZG086449/PimaS6.1ZG086512/PimaS6.1ZG086427/PimaS6.1ZG086434/PimaS6.1ZG086448/PimaS6.1ZG086445/PimaS6.1ZG086538/PimaS6.1ZG08627…	28
GO:0006885	regulation of pH	0.00302422	0.0665681	PimaS6.A09G040228/PimaS6.D03G080133/PimaS6.A01G062032/PimaS6.A12G025844/PimaS6.A02G082803/PimaS6.D04G078063/PimaS6.A11G017743/PimaS6.A11G017388/PimaS6.D09G037044/PimaS6.D12G022355/PimaS6.D01G049289/PimaS6.A02G082809/PimaS6.D11G013262/PimaS6.A01G064509	14
GO:0006241	CTP biosynthetic process	0.00320132	0.0688647	PimaS6.D12G022860/PimaS6.A01G062865/PimaS6.A12G026355/PimaS6.A09G041771/PimaS6.A13G053930/PimaS6.D08G019288/PimaS6.D09G039233	7
GO:0010214	seed coat development	0.00320132	0.0688647	PimaS6.A10G044660/PimaS6.D10G031555/PimaS6.D05G007828/PimaS6.D04G078010/PimaS6.A02G083480/PimaS6.A10G042897/PimaS6.D03G081054	7
GO:0009414	response to water deprivation	0.00343433	0.073047	PimaS6.D08G020114/PimaS6.A10G044579/PimaS6.A08G034369/PimaS6.A12G027849/PimaS6.A04G085240/PimaS6.D06G069698/PimaS6.D02G057804/PimaS6.D08G021027/PimaS6.D09G036447/PimaS6.A01G064202/PimaS6.A06G072587/PimaS6.A08G034771/PimaS6.A12G028733/PimaS6.A13G054604/PimaS6.D09G037664/PimaS6.D01G050213/PimaS6.A12G026105/PimaS6.A01G064300/PimaS6.A05G003373/PimaS6.D11G010924/PimaS6.D09G037880/PimaS6.D12G025295/Pim…	36
GO:0007166	cell surface receptor signaling pathway	0.00379753	0.0798747	PimaS6.A05G002752/PimaS6.A02G082879/PimaS6.A02G082343/PimaS6.D02G057584/PimaS6.D02G055559/PimaS6.A03G076307/PimaS6.D11G010360/PimaS6.A02G082334/PimaS6.D11G012488/PimaS6.D02G056310/PimaS6.A10G044814/PimaS6.D02G055562/PimaS6.A11G014904/PimaS6.D02G058525/PimaS6.A10G044885/PimaS6.A10G044894/PimaS6.A09G039508/PimaS6.A03G076304	18
GO:0015386	potassium:proton antiporter activity	0.00409464	0.0822754	PimaS6.A12G025844/PimaS6.A11G017743/PimaS6.A11G017388/PimaS6.D12G022355/PimaS6.D11G013262	5
GO:0042132	fructose 1,6-bisphosphate 1-phosphatase activity	0.00409464	0.0822754	PimaS6.A02G082916/PimaS6.D03G079848/PimaS6.A02G082279/PimaS6.D02G056242/PimaS6.A10G045522	5
GO:0071482	cellular response to light stimulus	0.00409464	0.0822754	PimaS6.D01G051330/PimaS6.A13G054582/PimaS6.D11G012711/PimaS6.A11G018413/PimaS6.D04G078347	5
GO:1905582	response to mannose	0.00409464	0.0822754	PimaS6.A09G041854/PimaS6.D09G038631/PimaS6.A03G073593/PimaS6.A08G034919/PimaS6.D08G021070	5
GO:0004675	transmembrane receptor protein serine/threonine kinase activity	0.00414753	0.0822754	PimaS6.D13G046424/PimaS6.A09G041066/PimaS6.A11G018384/PimaS6.A10G042772/PimaS6.D11G012401/PimaS6.D11G012397/PimaS6.A11G016412/PimaS6.D04G078519/PimaS6.A10G045416/PimaS6.D13G046423/PimaS6.A13G052947/PimaS6.A05G004003/PimaS6.A08G034314	13
GO:0006415	translational termination	0.00417244	0.0822754	PimaS6.A13G052252/PimaS6.A08G035756/PimaS6.D08G020484/PimaS6.A08G034348/PimaS6.D08G021935/PimaS6.A11G014785/PimaS6.A10G044557	7
GO:0010027	thylakoid membrane organization	0.00447584	0.0873481	PimaS6.D06G069665/PimaS6.1ZG087363/PimaS6.A08G034879/PimaS6.D04G077334/PimaS6.D08G021034/PimaS6.D07G060608/PimaS6.A05G000137/PimaS6.D05G005167/PimaS6.D08G020484/PimaS6.D05G007756/PimaS6.A07G066657/PimaS6.D13G045850/PimaS6.A08G034348/PimaS6.A05G003342/PimaS6.A08G033772/PimaS6.D05G008357	16
GO:0004197	cysteine-type endopeptidase activity	0.00461934	0.0892287	PimaS6.D02G056619/PimaS6.D06G068892/PimaS6.A10G045018/PimaS6.A06G071881/PimaS6.D12G024822/PimaS6.D01G050496/PimaS6.D08G021213/PimaS6.A06G071697/PimaS6.A11G015620/PimaS6.A10G045005/PimaS6.A11G014973/PimaS6.D05G007193/PimaS6.A01G063143/PimaS6.A10G045010/PimaS6.D02G058061/PimaS6.A05G002173/PimaS6.D10G031917	17
GO:0009753	response to jasmonic acid	0.00482007	0.0921655	PimaS6.A05G003232/PimaS6.A12G026456/PimaS6.A07G065002/PimaS6.D06G069698/PimaS6.D02G057804/PimaS6.D04G076526/PimaS6.D06G068892/PimaS6.A06G072587/PimaS6.D12G025229/PimaS6.A10G043100/PimaS6.A09G042293/PimaS6.D09G038570/PimaS6.D06G069522/PimaS6.A10G044605/PimaS6.A07G065081	15
GO:0030388	fructose 1,6-bisphosphate metabolic process	0.00511806	0.0962867	PimaS6.A02G082916/PimaS6.D03G079848/PimaS6.A02G082279/PimaS6.D10G032357/PimaS6.D02G056242/PimaS6.A10G045522/PimaS6.D13G046093/PimaS6.D12G022998	8
GO:0015996	chlorophyll catabolic process	0.00513733	0.0962867	PimaS6.A11G016686/PimaS6.A08G035102/PimaS6.A09G040190/PimaS6.D07G059881/PimaS6.A08G034674/PimaS6.D05G005300	6
GO:0042631	cellular response to water deprivation	0.00535081	0.0993048	PimaS6.D12G025470/PimaS6.A10G044344/PimaS6.D12G025324/PimaS6.A10G044671/PimaS6.D05G006958/PimaS6.D01G051330/PimaS6.A03G073515	7
GO:0006561	proline biosynthetic process	0.0059013	0.104403	PimaS6.D06G069698/PimaS6.A04G085099/PimaS6.D07G059569/PimaS6.D10G029979/PimaS6.D04G078121	5
GO:0008199	ferric iron binding	0.0059013	0.104403	PimaS6.D09G038291/PimaS6.D05G009014/PimaS6.A05G003604/PimaS6.A09G041518/PimaS6.D01G050914	5
GO:0009081	branched-chain amino acid metabolic process	0.0059013	0.104403	PimaS6.A05G003057/PimaS6.D05G008069/PimaS6.D05G007479/PimaS6.A05G002456/PimaS6.D01G051486	5
GO:0044210	'de novo' CTP biosynthetic process	0.0059013	0.104403	PimaS6.D12G022860/PimaS6.A01G062865/PimaS6.A12G026355/PimaS6.A13G053930/PimaS6.D08G019288	5
GO:0072593	reactive oxygen species metabolic process	0.0059013	0.104403	PimaS6.D05G008019/PimaS6.D01G051154/PimaS6.D03G080316/PimaS6.A02G082834/PimaS6.A07G065647	5
GO:0006629	lipid metabolic process	0.00605799	0.106183	PimaS6.D06G067867/PimaS6.A06G070841/PimaS6.D05G007334/PimaS6.A06G070840/PimaS6.A05G002308/PimaS6.D10G029686/PimaS6.A02G081493/PimaS6.A10G042628/PimaS6.D08G021754/PimaS6.A10G042985/PimaS6.D08G019087/PimaS6.A06G073326/PimaS6.D06G070474/PimaS6.A08G035568/PimaS6.A07G064754/PimaS6.A08G033089/PimaS6.D05G006697/PimaS6.A08G035570/PimaS6.D11G011177/PimaS6.D07G058660/PimaS6.A12G026007/PimaS6.D02G056159/Pim…	53
GO:0030422	production of siRNA involved in RNA interference	0.00629445	0.108322	PimaS6.A13G052431/PimaS6.A05G000621/PimaS6.D05G005649/PimaS6.D05G005600/PimaS6.D12G022621/PimaS6.A05G002517/PimaS6.D01G050635/PimaS6.D05G009681	8
GO:0090333	regulation of stomatal closure	0.00629445	0.108322	PimaS6.D04G076526/PimaS6.D13G045841/PimaS6.A05G003373/PimaS6.D01G051073/PimaS6.A11G017383/PimaS6.A11G017388/PimaS6.D05G008382/PimaS6.A07G067155	8
GO:0019898	extrinsic component of membrane	0.00659736	0.112512	PimaS6.A11G016633/PimaS6.D10G030584/PimaS6.D11G012112/PimaS6.A05G004611/PimaS6.A13G053676/PimaS6.A05G004694/PimaS6.D04G077167/PimaS6.D06G069429/PimaS6.D04G076830/PimaS6.A10G044404/PimaS6.A01G062443/PimaS6.A06G071251/PimaS6.D13G047202/PimaS6.D13G048181	14
GO:1901002	positive regulation of response to salt stress	0.00676184	0.114287	PimaS6.A03G074018/PimaS6.D05G006143/PimaS6.A05G001148/PimaS6.D03G080884/PimaS6.D12G022720/PimaS6.A09G041237/PimaS6.A05G000587	7
GO:0009416	response to light stimulus	0.00725499	0.121537	PimaS6.D13G047031/PimaS6.A05G001282/PimaS6.A11G016128/PimaS6.D01G050213/PimaS6.D10G029594/PimaS6.D01G052047/PimaS6.D01G051120/PimaS6.A05G000137/PimaS6.D05G005167/PimaS6.A01G064608/PimaS6.D03G080985/PimaS6.D06G068530/PimaS6.D05G005994/PimaS6.D05G006699/PimaS6.A05G000996/PimaS6.D10G029612/PimaS6.A10G042892/PimaS6.A10G042914/PimaS6.A03G073914/PimaS6.A11G017541/PimaS6.A03G074268/PimaS6.A01G062300/Pim…	29
GO:0042744	hydrogen peroxide catabolic process	0.00799159	0.132702	PimaS6.D03G081017/PimaS6.D04G076553/PimaS6.A10G044369/PimaS6.A08G033771/PimaS6.D08G019777/PimaS6.D10G030634/PimaS6.A08G033767/PimaS6.A08G033769/PimaS6.A03G073887/PimaS6.A05G004873/PimaS6.D01G050213/PimaS6.1ZG086664/PimaS6.D03G081016/PimaS6.A05G002001/PimaS6.D07G061485/PimaS6.D06G069261/PimaS6.A02G082252/PimaS6.A09G042052/PimaS6.D03G079979/PimaS6.A12G028426/PimaS6.D10G030224/PimaS6.1ZG086364/PimaS…	31
GO:0003860	3-hydroxyisobutyryl-CoA hydrolase activity	0.00820308	0.132722	PimaS6.D08G019981/PimaS6.A08G033929/PimaS6.A11G015306/PimaS6.D11G010782/PimaS6.D07G058616	5
GO:0004084	branched-chain-amino-acid transaminase activity	0.00820308	0.132722	PimaS6.A05G003057/PimaS6.D05G008069/PimaS6.D05G007479/PimaS6.A05G002456/PimaS6.D01G051486	5
GO:0006529	asparagine biosynthetic process	0.00820308	0.132722	PimaS6.A07G065992/PimaS6.D07G059877/PimaS6.A09G040556/PimaS6.D09G037390/PimaS6.D09G037388	5
GO:0015144	carbohydrate transmembrane transporter activity	0.00843119	0.135256	PimaS6.D06G068546/PimaS6.A02G082022/PimaS6.A10G044170/PimaS6.D07G059452/PimaS6.A12G025826/PimaS6.A10G042963/PimaS6.A03G074567	7
GO:0009409	response to cold	0.00868162	0.135968	PimaS6.A03G074018/PimaS6.A10G044579/PimaS6.D08G019981/PimaS6.D12G025470/PimaS6.A04G085240/PimaS6.A11G016536/PimaS6.D09G036447/PimaS6.D04G078139/PimaS6.D12G023240/PimaS6.A05G003805/PimaS6.A12G026768/PimaS6.A07G064811/PimaS6.A11G016128/PimaS6.D03G080705/PimaS6.A08G035685/PimaS6.D01G050213/PimaS6.A05G000071/PimaS6.A09G040277/PimaS6.A09G040286/PimaS6.A09G041518/PimaS6.A10G044678/PimaS6.D05G007031/Pim…	36
GO:0004867	serine-type endopeptidase inhibitor activity	0.00878921	0.135968	PimaS6.D04G076682/PimaS6.A11G015912/PimaS6.A11G015911/PimaS6.D11G011383/PimaS6.D05G008470/PimaS6.A05G003461	6
GO:0009508	plastid chromosome	0.00878921	0.135968	PimaS6.D07G059825/PimaS6.1ZG087363/PimaS6.A07G065931/PimaS6.A05G000137/PimaS6.D05G005167/PimaS6.D05G006699	6
GO:0009616	RNAi-mediated antiviral immune response	0.00883466	0.135968	PimaS6.A09G040531/PimaS6.D05G005649/PimaS6.D05G005600/PimaS6.A10G044460	4
GO:0102420	sn-1-glycerol-3-phosphate C16:0-DCA-CoA acyl transferase activity	0.00883466	0.135968	PimaS6.D08G020535/PimaS6.D11G010195/PimaS6.D03G081411/PimaS6.A03G073529	4
GO:0015860	purine nucleoside transmembrane transport	0.00924764	0.141176	PimaS6.A05G001740/PimaS6.D11G010747/PimaS6.D09G038635/PimaS6.D05G006746/PimaS6.D02G058563/PimaS6.A09G041857/PimaS6.D05G007578/PimaS6.A05G002554	8
GO:0032544	plastid translation	0.0103844	0.157262	PimaS6.D05G006499/PimaS6.A08G033602/PimaS6.A01G064201/PimaS6.D08G020484/PimaS6.D01G052030/PimaS6.A08G034348/PimaS6.A13G053290	7
GO:0009734	auxin-activated signaling pathway	0.01066	0.160154	PimaS6.D03G079014/PimaS6.D08G019558/PimaS6.A01G063031/PimaS6.D01G050334/PimaS6.A02G083813/PimaS6.D07G060968/PimaS6.A05G004464/PimaS6.A13G052318/PimaS6.D04G076979/PimaS6.A05G004039/PimaS6.A06G070971/PimaS6.D13G045947/PimaS6.A10G045515/PimaS6.D09G036150/PimaS6.A08G033666/PimaS6.A05G001450/PimaS6.A08G034342/PimaS6.D10G032364/PimaS6.A02G082323/PimaS6.D03G080001/PimaS6.D05G006862/PimaS6.D10G030579/Pim…	60
GO:0005985	sucrose metabolic process	0.0108589	0.161858	PimaS6.D07G058765/PimaS6.A08G034369/PimaS6.A07G064859/PimaS6.A13G054899/PimaS6.D08G020502/PimaS6.A06G072015/PimaS6.D13G048350/PimaS6.A02G082228/PimaS6.A05G002481/PimaS6.D05G007505	10
GO:0016987	sigma factor activity	0.0110595	0.16356	PimaS6.A04G084922/PimaS6.D11G012711/PimaS6.A11G018413/PimaS6.D11G013967/PimaS6.D12G025451	5
GO:0047834	D-threo-aldose 1-dehydrogenase activity	0.011467	0.168272	PimaS6.D10G030873/PimaS6.A10G044160/PimaS6.D01G048966/PimaS6.D04G078116/PimaS6.D11G013130/PimaS6.A11G017622/PimaS6.D11G013131/PimaS6.D11G013122/PimaS6.A08G035553/PimaS6.D02G057685/PimaS6.D05G005957/PimaS6.D09G038759/PimaS6.D01G049218/PimaS6.A02G081875/PimaS6.A11G017617/PimaS6.A11G017616/PimaS6.A11G015796	17
GO:0016298	lipase activity	0.0118124	0.172006	PimaS6.D12G022899/PimaS6.D05G005564/PimaS6.A05G002308/PimaS6.D11G011223/PimaS6.A06G071903/PimaS6.A07G064957/PimaS6.D07G058862/PimaS6.A09G041591/PimaS6.A02G081785/PimaS6.D06G068919/PimaS6.A05G002128	11
GO:0009617	response to bacterium	0.0124332	0.178659	PimaS6.A09G040045/PimaS6.A03G074018/PimaS6.D03G079316/PimaS6.D04G076526/PimaS6.D11G010810/PimaS6.A07G066432/PimaS6.A12G028827/PimaS6.D01G050213/PimaS6.D08G020971/PimaS6.A09G041518/PimaS6.D04G077938/PimaS6.A07G065081	12
GO:0050660	flavin adenine dinucleotide binding	0.0126031	0.178659	PimaS6.D10G029257/PimaS6.A10G042573/PimaS6.A06G073165/PimaS6.A11G014508/PimaS6.A10G042574/PimaS6.A09G039667/PimaS6.D02G055575/PimaS6.D06G070316/PimaS6.D02G055582/PimaS6.D13G045975/PimaS6.D09G036510/PimaS6.A10G044452/PimaS6.D02G056026/PimaS6.A10G042580/PimaS6.A02G081662/PimaS6.D02G055576/PimaS6.A02G082085/PimaS6.A05G000865/PimaS6.D10G030282/PimaS6.D02G055579/PimaS6.D11G009965/PimaS6.A13G053252/Pim…	45
GO:0008213	protein alkylation	0.0126468	0.178659	PimaS6.A07G067129/PimaS6.D07G061091/PimaS6.A11G015167/PimaS6.D03G080463/PimaS6.D07G059252/PimaS6.D11G010633/PimaS6.A12G028140	7
GO:1901259	chloroplast rRNA processing	0.0126468	0.178659	PimaS6.A02G081991/PimaS6.D12G025174/PimaS6.D06G067892/PimaS6.D09G037725/PimaS6.D04G077695/PimaS6.A03G074603/PimaS6.D05G007392	7
GO:0016760	cellulose synthase (UDP-forming) activity	0.0127928	0.179383	PimaS6.A12G028373/PimaS6.A02G081921/PimaS6.A11G017345/PimaS6.A11G016228/PimaS6.A08G035685/PimaS6.A13G054454/PimaS6.A12G026922/PimaS6.A02G083358/PimaS6.D11G011705/PimaS6.D11G010127/PimaS6.A11G017352/PimaS6.D11G012862/PimaS6.D13G047995/PimaS6.D01G050040/PimaS6.A08G033442/PimaS6.D08G019459	16
GO:0009628	response to abiotic stimulus	0.012904	0.179612	PimaS6.A09G040307/PimaS6.D09G037122/PimaS6.D11G011177/PimaS6.D05G007031	4
GO:1902074	response to salt	0.0131251	0.181356	PimaS6.A12G028733/PimaS6.D01G050213/PimaS6.D12G025295/PimaS6.D10G031488/PimaS6.A11G017247/PimaS6.D11G012767/PimaS6.D04G076391/PimaS6.A02G082079	8
GO:0030170	pyridoxal phosphate binding	0.0133734	0.182812	PimaS6.A05G001628/PimaS6.D05G006647/PimaS6.A13G054220/PimaS6.D02G058031/PimaS6.A03G075820/PimaS6.D05G005165/PimaS6.A11G016254/PimaS6.D06G069698/PimaS6.D13G047779/PimaS6.D05G006463/PimaS6.D13G048102/PimaS6.A02G081500/PimaS6.A06G072587/PimaS6.D12G025324/PimaS6.1ZG087457/PimaS6.A10G043052/PimaS6.D12G025229/PimaS6.A09G041748/PimaS6.D02G055392/PimaS6.D07G061332/PimaS6.A05G000136/PimaS6.D11G010958/Pima…	37
GO:0005516	calmodulin binding	0.0134236	0.182812	PimaS6.A08G035463/PimaS6.D13G047240/PimaS6.D08G021641/PimaS6.D09G036856/PimaS6.A09G040045/PimaS6.D12G025640/PimaS6.A07G064914/PimaS6.D12G025746/PimaS6.A12G029177/PimaS6.D03G079097/PimaS6.D01G051636/PimaS6.D13G046193/PimaS6.A13G053715/PimaS6.D07G058819/PimaS6.A10G043425/PimaS6.A05G003805/PimaS6.A01G064202/PimaS6.D02G057913/PimaS6.A02G083496/PimaS6.D10G029833/PimaS6.A05G002363/PimaS6.A09G040992/Pim…	44
GO:0003747	translation release factor activity	0.0139966	0.185788	PimaS6.A13G052252/PimaS6.A08G035756/PimaS6.D08G020484/PimaS6.A08G034348/PimaS6.D08G021935/PimaS6.A11G014785	6
GO:0006850	mitochondrial pyruvate transmembrane transport	0.0139966	0.185788	PimaS6.A11G015166/PimaS6.D11G010632/PimaS6.A07G067612/PimaS6.D07G061605/PimaS6.A05G004113/PimaS6.D02G056203	6
GO:0009534	chloroplast thylakoid	0.0142707	0.185788	PimaS6.A03G075691/PimaS6.A06G072599/PimaS6.A04G084544/PimaS6.D04G078407/PimaS6.D06G069174/PimaS6.D07G059825/PimaS6.A11G016128/PimaS6.D06G069739/PimaS6.D11G012108/PimaS6.D05G006499/PimaS6.D02G058545/PimaS6.A03G076233/PimaS6.D01G052047/PimaS6.A08G033602/PimaS6.D07G059881/PimaS6.D05G006476/PimaS6.D01G051567/PimaS6.A05G000137/PimaS6.A06G072122/PimaS6.D02G058454/PimaS6.A11G015602/PimaS6.A04G084196/Pim…	40
GO:0006006	glucose metabolic process	0.0143319	0.185788	PimaS6.A05G004441/PimaS6.A07G067667/PimaS6.D09G036599/PimaS6.A03G075268/PimaS6.D02G057496/PimaS6.A10G043277/PimaS6.D07G061580/PimaS6.D07G061667/PimaS6.D10G030141/PimaS6.D11G013432	10
GO:0000419	RNA polymerase V complex	0.0145254	0.185788	PimaS6.D09G037713/PimaS6.1ZG086312/PimaS6.D12G022621/PimaS6.A12G028864/PimaS6.A05G003299	5
GO:0003883	CTP synthase activity	0.0145254	0.185788	PimaS6.D12G022860/PimaS6.A01G062865/PimaS6.A12G026355/PimaS6.A13G053930/PimaS6.D08G019288	5
GO:0006826	iron ion transport	0.0145254	0.185788	PimaS6.D09G038291/PimaS6.D05G009014/PimaS6.A05G003604/PimaS6.A01G063906/PimaS6.A09G041518	5
GO:0043069	negative regulation of programmed cell death	0.0145254	0.185788	PimaS6.D05G008019/PimaS6.A09G041126/PimaS6.A09G040992/PimaS6.A02G082834/PimaS6.A12G027021	5
GO:2000142	regulation of DNA-templated transcription, initiation	0.0145254	0.185788	PimaS6.A04G084922/PimaS6.D11G012711/PimaS6.A11G018413/PimaS6.D11G013967/PimaS6.D12G025451	5
GO:0008374	O-acyltransferase activity	0.0150645	0.19139	PimaS6.A06G073326/PimaS6.D06G070474/PimaS6.A07G064811/PimaS6.A07G064754/PimaS6.D07G058660/PimaS6.A06G073295/PimaS6.D06G070445/PimaS6.D08G021934/PimaS6.A08G033459	9
GO:0016157	sucrose synthase activity	0.0152427	0.192363	PimaS6.D07G058765/PimaS6.A08G034369/PimaS6.A07G064859/PimaS6.A13G054899/PimaS6.D08G020502/PimaS6.A06G072015/PimaS6.D13G048350	7
GO:0033612	receptor serine/threonine kinase binding	0.0154563	0.193766	PimaS6.A07G067217/PimaS6.D13G046424/PimaS6.A01G062333/PimaS6.A07G066660/PimaS6.A08G035304/PimaS6.D07G060611/PimaS6.D06G070536/PimaS6.A06G073390	8
GO:0046527	glucosyltransferase activity	0.0156775	0.195247	PimaS6.A03G073805/PimaS6.D03G081097/PimaS6.A10G044344/PimaS6.D02G055595/PimaS6.A05G001879/PimaS6.D02G055594/PimaS6.D07G059838/PimaS6.A07G067216/PimaS6.A02G081510/PimaS6.A07G065954/PimaS6.A03G075984/PimaS6.D03G079467	12
GO:0005986	sucrose biosynthetic process	0.0172713	0.211184	PimaS6.D03G079848/PimaS6.A13G054899/PimaS6.D05G008356/PimaS6.D09G037880/PimaS6.A06G072015/PimaS6.A10G045522	6
GO:0016868	intramolecular transferase activity, phosphotransferases	0.0173662	0.211184	PimaS6.D05G007518/PimaS6.A13G054004/PimaS6.A05G002494/PimaS6.D13G047548/PimaS6.D06G068043/PimaS6.A06G070996/PimaS6.D01G050565/PimaS6.A07G064767/PimaS6.A06G070997	9
GO:0070588	calcium ion transmembrane transport	0.017507	0.211184	PimaS6.D09G038952/PimaS6.A09G042165/PimaS6.A02G083496/PimaS6.D07G059746/PimaS6.A08G033345/PimaS6.D01G052044/PimaS6.A09G040992/PimaS6.A08G033346/PimaS6.D10G032720/PimaS6.D05G006297/PimaS6.A09G041489/PimaS6.D09G038263/PimaS6.A10G045723/PimaS6.D08G019357	14
GO:0010181	FMN binding	0.0176228	0.211184	PimaS6.D10G029826/PimaS6.D03G080876/PimaS6.A05G001700/PimaS6.D09G037231/PimaS6.D10G029828/PimaS6.D05G009475/PimaS6.D07G060312/PimaS6.D01G049353/PimaS6.A01G062911/PimaS6.D03G080655/PimaS6.A10G043119/PimaS6.A07G066395/PimaS6.A05G001352	13
GO:0006829	zinc ion transport	0.0179958	0.211184	PimaS6.D12G023850/PimaS6.D11G011719/PimaS6.A12G025826/PimaS6.A01G062864	4
GO:0016246	RNA interference	0.0179958	0.211184	PimaS6.A05G000621/PimaS6.D05G005649/PimaS6.D05G009681/PimaS6.D08G019089	4
GO:0019310	inositol catabolic process	0.0179958	0.211184	PimaS6.D10G029912/PimaS6.A10G043204/PimaS6.D03G081388/PimaS6.A06G071603	4
GO:0031380	nuclear RNA-directed RNA polymerase complex	0.0179958	0.211184	PimaS6.D13G046058/PimaS6.A13G052431/PimaS6.A05G000621/PimaS6.D05G005649	4
GO:0050113	inositol oxygenase activity	0.0179958	0.211184	PimaS6.D10G029912/PimaS6.A10G043204/PimaS6.D03G081388/PimaS6.A06G071603	4
GO:0004869	cysteine-type endopeptidase inhibitor activity	0.0180728	0.211184	PimaS6.D09G037600/PimaS6.A09G040847/PimaS6.A06G072804/PimaS6.A02G081648/PimaS6.D10G029285/PimaS6.A10G042596/PimaS6.A06G072805/PimaS6.D06G069929	8
GO:0007623	circadian rhythm	0.0183844	0.213507	PimaS6.D03G080876/PimaS6.D13G047482/PimaS6.D02G057884/PimaS6.D07G059825/PimaS6.D07G058713/PimaS6.A05G001879/PimaS6.D01G050213/PimaS6.D05G007370/PimaS6.A04G084806/PimaS6.A07G065497/PimaS6.A08G033602/PimaS6.A07G065931/PimaS6.D12G025704/PimaS6.D10G029224/PimaS6.D12G023852/PimaS6.D04G078347	16
GO:0000427	plastid-encoded plastid RNA polymerase complex	0.01865	0.213967	PimaS6.1ZG087363/PimaS6.A05G000137/PimaS6.D05G005167/PimaS6.D05G006699/PimaS6.A04G084534	5
GO:0016891	endoribonuclease activity, producing 5'-phosphomonoesters	0.01865	0.213967	PimaS6.D05G005600/PimaS6.A01G063291/PimaS6.D10G029397/PimaS6.A01G062456/PimaS6.D01G050635	5
GO:0006073	cellular glucan metabolic process	0.0195067	0.222446	PimaS6.D02G056657/PimaS6.D05G008841/PimaS6.A05G003758/PimaS6.D13G046087/PimaS6.A05G000071/PimaS6.D05G005095/PimaS6.D03G079637/PimaS6.D08G021498/PimaS6.A13G052459/PimaS6.A12G028372/PimaS6.A08G033075/PimaS6.A02G083460/PimaS6.A08G035321	13
GO:0009718	anthocyanin-containing compound biosynthetic process	0.0199137	0.225728	PimaS6.D13G046238/PimaS6.A13G052616/PimaS6.A13G052618/PimaS6.D07G061040/PimaS6.A03G073910/PimaS6.D07G059569/PimaS6.D01G049617/PimaS6.A07G067050/PimaS6.D01G049620	9
GO:0042546	cell wall biogenesis	0.0200376	0.22578	PimaS6.D02G056657/PimaS6.D05G008841/PimaS6.A05G003758/PimaS6.D13G046087/PimaS6.A05G000071/PimaS6.D05G005095/PimaS6.A02G082603/PimaS6.D03G079637/PimaS6.D08G021498/PimaS6.A13G052459/PimaS6.A12G028372/PimaS6.A08G033075/PimaS6.A02G083460/PimaS6.D12G022857/PimaS6.A08G035321/PimaS6.A02G083359	16
GO:0106306	protein serine phosphatase activity	0.0208817	0.228854	PimaS6.D11G012267/PimaS6.A03G075959/PimaS6.A13G052351/PimaS6.D02G058177/PimaS6.A13G055288/PimaS6.D09G038478/PimaS6.A13G052642/PimaS6.A09G040186/PimaS6.D13G046271/PimaS6.D06G069090/PimaS6.A11G017045/PimaS6.A08G035398/PimaS6.A03G073936/PimaS6.A06G072058/PimaS6.A05G001222/PimaS6.D11G011250/PimaS6.A02G082321/PimaS6.1ZG086383/PimaS6.A08G033275/PimaS6.D07G058993/PimaS6.D12G025421/PimaS6.D06G068541/Pima…	34
GO:0106307	protein threonine phosphatase activity	0.0208817	0.228854	PimaS6.D11G012267/PimaS6.A03G075959/PimaS6.A13G052351/PimaS6.D02G058177/PimaS6.A13G055288/PimaS6.D09G038478/PimaS6.A13G052642/PimaS6.A09G040186/PimaS6.D13G046271/PimaS6.D06G069090/PimaS6.A11G017045/PimaS6.A08G035398/PimaS6.A03G073936/PimaS6.A06G072058/PimaS6.A05G001222/PimaS6.D11G011250/PimaS6.A02G082321/PimaS6.1ZG086383/PimaS6.A08G033275/PimaS6.D07G058993/PimaS6.D12G025421/PimaS6.D06G068541/Pima…	34
GO:0015211	purine nucleoside transmembrane transporter activity	0.0209916	0.228854	PimaS6.A05G001740/PimaS6.D11G010747/PimaS6.D09G038635/PimaS6.D05G006746/PimaS6.D02G058563/PimaS6.A09G041857/PimaS6.D05G007578/PimaS6.A05G002554	8
GO:0005102	signaling receptor binding	0.0210357	0.228854	PimaS6.D13G046424/PimaS6.D04G078519/PimaS6.D13G046423/PimaS6.A13G052947/PimaS6.A05G004003/PimaS6.A08G034314	6
GO:0006874	cellular calcium ion homeostasis	0.0210357	0.228854	PimaS6.A07G065864/PimaS6.D07G059746/PimaS6.A01G064487/PimaS6.D01G052044/PimaS6.D09G038263/PimaS6.A07G066387	6
GO:0050826	response to freezing	0.0210357	0.228854	PimaS6.A03G074018/PimaS6.D05G006143/PimaS6.A05G001148/PimaS6.D03G080884/PimaS6.A09G040286/PimaS6.A05G000587	6
GO:0010224	response to UV-B	0.0216911	0.234636	PimaS6.A09G040045/PimaS6.A03G074018/PimaS6.D05G006143/PimaS6.A05G001148/PimaS6.D03G080884/PimaS6.D13G047061/PimaS6.D02G056425/PimaS6.A04G085177/PimaS6.A13G054582/PimaS6.A12G028364/PimaS6.D10G030496/PimaS6.A03G075984	12
GO:0009523	photosystem II	0.023247	0.24736	PimaS6.D05G008810/PimaS6.A04G084544/PimaS6.D07G058713/PimaS6.A11G016128/PimaS6.D11G011606/PimaS6.A13G054808/PimaS6.A04G084806/PimaS6.D08G021424/PimaS6.D01G052047/PimaS6.D10G030584/PimaS6.D01G051120/PimaS6.D13G048386/PimaS6.A08G035230/PimaS6.A05G004611/PimaS6.A01G064608/PimaS6.A05G002874/PimaS6.D05G005994/PimaS6.D04G077167/PimaS6.A13G054809/PimaS6.D06G069429/PimaS6.D04G076830/PimaS6.D07G061370/Pim…	39
GO:0004521	endoribonuclease activity	0.023476	0.24736	PimaS6.D03G079015/PimaS6.A05G001912/PimaS6.D10G029397/PimaS6.A06G072874/PimaS6.A03G074959	5
GO:0016811	hydrolase activity, acting on carbon-nitrogen (but not peptide) bonds, in linear amides	0.023476	0.24736	PimaS6.D11G012284/PimaS6.A13G052532/PimaS6.A12G025937/PimaS6.D11G012283/PimaS6.D09G037748	5
GO:0001172	transcription, RNA-templated	0.0241741	0.24736	PimaS6.D13G046058/PimaS6.A13G052431/PimaS6.A05G000621/PimaS6.D05G005649	4
GO:0006308	DNA catabolic process	0.0241741	0.24736	PimaS6.A05G001912/PimaS6.D10G029397/PimaS6.A06G072874/PimaS6.A09G040337	4
GO:0006955	immune response	0.0241741	0.24736	PimaS6.A05G001857/PimaS6.D12G024652/PimaS6.A05G004523/PimaS6.A01G062060	4
GO:0015798	myo-inositol transport	0.0241741	0.24736	PimaS6.D10G029659/PimaS6.A10G044170/PimaS6.D10G030856/PimaS6.A10G042963	4
GO:0019346	transsulfuration	0.0241741	0.24736	PimaS6.D12G025324/PimaS6.A09G041748/PimaS6.D07G061332/PimaS6.A12G028757	4
GO:0090501	RNA phosphodiester bond hydrolysis	0.0241741	0.24736	PimaS6.D03G079015/PimaS6.D09G038159/PimaS6.A09G041390/PimaS6.D11G011625	4
GO:1900056	negative regulation of leaf senescence	0.0241741	0.24736	PimaS6.D04G076526/PimaS6.D13G045841/PimaS6.D07G059569/PimaS6.A01G061912	4
GO:0038023	signaling receptor activity	0.0248337	0.251392	PimaS6.D11G013980/PimaS6.A04G085352/PimaS6.A01G062441/PimaS6.D04G076415/PimaS6.A11G018426/PimaS6.A10G044651/PimaS6.D13G046869/PimaS6.D10G031549/PimaS6.D02G056033/PimaS6.D01G049711/PimaS6.D04G078392/PimaS6.A04G084206/PimaS6.D07G059683/PimaS6.A07G065107/PimaS6.1ZG087883/PimaS6.1ZG088136/PimaS6.A10G044645/PimaS6.A02G082105/PimaS6.A07G067225/PimaS6.D10G031539/PimaS6.A10G044652	21
GO:0046777	protein autophosphorylation	0.0248337	0.251392	PimaS6.D03G080876/PimaS6.D03G079097/PimaS6.D07G060933/PimaS6.A11G016221/PimaS6.D01G049733/PimaS6.D13G048910/PimaS6.D05G007370/PimaS6.D11G011759/PimaS6.D03G079015/PimaS6.D03G079967/PimaS6.D11G011751/PimaS6.D07G060932/PimaS6.A06G072438/PimaS6.A05G004556/PimaS6.D11G010415/PimaS6.D02G056164/PimaS6.A07G065274/PimaS6.A09G041594/PimaS6.A12G028933/PimaS6.D13G046812/PimaS6.D05G005735	21
GO:0009741	response to brassinosteroid	0.0252605	0.25358	PimaS6.A05G002583/PimaS6.D06G069698/PimaS6.A06G072587/PimaS6.D01G049733/PimaS6.A05G000071/PimaS6.D05G007166/PimaS6.D03G079239	7
GO:0016846	carbon-sulfur lyase activity	0.0253178	0.25358	PimaS6.A01G063157/PimaS6.D13G048102/PimaS6.D12G025324/PimaS6.A08G035785/PimaS6.A13G054555/PimaS6.D08G021963	6
GO:0015276	ligand-gated ion channel activity	0.0257981	0.257031	PimaS6.D13G046869/PimaS6.A07G065800/PimaS6.A10G042811/PimaS6.D07G059683/PimaS6.D10G029507/PimaS6.A07G065107/PimaS6.A07G067225/PimaS6.A05G004213/PimaS6.D10G029508	9
GO:0031047	gene silencing by RNA	0.0265525	0.261888	PimaS6.D13G046058/PimaS6.A13G052431/PimaS6.A05G000621/PimaS6.A10G043959/PimaS6.A09G040531/PimaS6.D10G031130/PimaS6.D05G006661/PimaS6.D05G005649/PimaS6.D05G005600/PimaS6.A04G083834/PimaS6.A10G044460/PimaS6.A01G063291/PimaS6.A05G001643/PimaS6.A04G084322/PimaS6.D13G048816/PimaS6.D01G050635/PimaS6.A13G055216	17
GO:0006012	galactose metabolic process	0.0265623	0.261888	PimaS6.D06G069184/PimaS6.A05G004776/PimaS6.A12G028593/PimaS6.D04G076644/PimaS6.A11G017697/PimaS6.D11G013205/PimaS6.D10G029251/PimaS6.D08G021312/PimaS6.A10G042565/PimaS6.A01G062016	10
GO:0080163	regulation of protein serine/threonine phosphatase activity	0.0277334	0.271265	PimaS6.D11G013980/PimaS6.A04G085352/PimaS6.A01G062441/PimaS6.D04G076415/PimaS6.A11G018426/PimaS6.A10G044651/PimaS6.D10G031549/PimaS6.D02G056033/PimaS6.D01G049711/PimaS6.D04G078392/PimaS6.A05G005004/PimaS6.A04G084206/PimaS6.1ZG087883/PimaS6.1ZG088136/PimaS6.A10G044645/PimaS6.A02G082105/PimaS6.D09G038475/PimaS6.D10G031539/PimaS6.A10G044652	19
GO:0005544	calcium-dependent phospholipid binding	0.0278	0.271265	PimaS6.D13G047090/PimaS6.A13G054444/PimaS6.A03G074298/PimaS6.A05G002614/PimaS6.D13G047987/PimaS6.A09G041592/PimaS6.A05G003267/PimaS6.D02G058047	8
GO:0005887	integral component of plasma membrane	0.0286327	0.277957	PimaS6.A07G067156/PimaS6.A05G000252/PimaS6.D07G061118/PimaS6.A02G083496/PimaS6.D06G068305/PimaS6.D10G030539/PimaS6.A09G040992/PimaS6.D06G069665/PimaS6.A06G072834/PimaS6.A02G082228/PimaS6.A05G002481/PimaS6.A02G082834/PimaS6.D05G007505/PimaS6.D04G078260/PimaS6.D10G031328/PimaS6.A05G002554/PimaS6.D05G005735	17
GO:0016559	peroxisome fission	0.0290389	0.280463	PimaS6.A07G066508/PimaS6.A11G015396/PimaS6.D11G010868/PimaS6.D07G060438/PimaS6.D05G007272	5
GO:0010411	xyloglucan metabolic process	0.0300496	0.282475	PimaS6.D02G056657/PimaS6.D05G008841/PimaS6.A05G003758/PimaS6.D13G046087/PimaS6.A05G000071/PimaS6.D05G005095/PimaS6.A02G082603/PimaS6.D03G079637/PimaS6.D08G021498/PimaS6.A13G052459/PimaS6.A12G028372/PimaS6.A08G033075/PimaS6.A02G083460/PimaS6.A08G035321/PimaS6.A02G083359/PimaS6.D04G076799	16
GO:0003978	UDP-glucose 4-epimerase activity	0.0301426	0.282475	PimaS6.A05G004776/PimaS6.A12G028593/PimaS6.D04G076644/PimaS6.D10G029251/PimaS6.D08G021312/PimaS6.A10G042565	6
GO:0005779	integral component of peroxisomal membrane	0.0301426	0.282475	PimaS6.A07G066508/PimaS6.A11G015396/PimaS6.D11G010868/PimaS6.D07G060438/PimaS6.D05G007272/PimaS6.D11G013025	6
GO:0050664	oxidoreductase activity, acting on NAD(P)H, oxygen as acceptor	0.0301426	0.282475	PimaS6.D05G008019/PimaS6.A05G003004/PimaS6.D03G080585/PimaS6.A02G082834/PimaS6.D03G080109/PimaS6.D11G013326	6
GO:0080031	methyl salicylate esterase activity	0.0301426	0.282475	PimaS6.A11G014949/PimaS6.A11G014950/PimaS6.D11G010407/PimaS6.A03G073872/PimaS6.D11G012125/PimaS6.D11G012124	6
GO:0080032	methyl jasmonate esterase activity	0.0301426	0.282475	PimaS6.A11G014949/PimaS6.A11G014950/PimaS6.D11G010407/PimaS6.A03G073872/PimaS6.D11G012125/PimaS6.D11G012124	6
GO:0000153	cytoplasmic ubiquitin ligase complex	0.0314832	0.284569	PimaS6.A12G028272/PimaS6.D12G024836/PimaS6.D07G060488/PimaS6.A07G066556	4
GO:0003968	RNA-directed 5'-3' RNA polymerase activity	0.0314832	0.284569	PimaS6.D13G046058/PimaS6.A13G052431/PimaS6.A05G000621/PimaS6.D05G005649	4
GO:0010216	maintenance of DNA methylation	0.0314832	0.284569	PimaS6.A09G041607/PimaS6.D05G005600/PimaS6.D09G038384/PimaS6.D01G050635	4
GO:0019001	guanyl nucleotide binding	0.0314832	0.284569	PimaS6.A08G034820/PimaS6.A04G085706/PimaS6.D04G078765/PimaS6.D08G020971	4
GO:0031048	heterochromatin assembly by small RNA	0.0314832	0.284569	PimaS6.D13G046058/PimaS6.D13G047031/PimaS6.A13G052431/PimaS6.A05G000621	4
GO:0031683	G-protein beta/gamma-subunit complex binding	0.0314832	0.284569	PimaS6.A08G034820/PimaS6.A04G085706/PimaS6.D04G078765/PimaS6.D08G020971	4
GO:0103025	alpha-amylase activity (releasing maltohexaose)	0.0314832	0.284569	PimaS6.D01G050480/PimaS6.D05G007348/PimaS6.A01G063126/PimaS6.D02G056894	4
GO:0009579	thylakoid	0.0316487	0.284569	PimaS6.A03G075691/PimaS6.A06G072599/PimaS6.A04G084544/PimaS6.D06G069174/PimaS6.A04G085315/PimaS6.A11G016128/PimaS6.D11G012108/PimaS6.A11G016276/PimaS6.D02G058545/PimaS6.D06G070065/PimaS6.D12G025421/PimaS6.D01G052047/PimaS6.A08G033602/PimaS6.A09G041518/PimaS6.A11G015602/PimaS6.D05G005920/PimaS6.D07G061291/PimaS6.D05G007031/PimaS6.D04G077167/PimaS6.A07G066657/PimaS6.D04G076830/PimaS6.A10G045522/Pim…	44
GO:0010089	xylem development	0.031719	0.284569	PimaS6.D04G076553/PimaS6.A05G002458/PimaS6.A07G066660/PimaS6.D02G058038/PimaS6.A08G035304/PimaS6.D07G060611/PimaS6.A12G027796/PimaS6.A04G085103	8
GO:0098869	cellular oxidant detoxification	0.0323205	0.288219	PimaS6.D10G031637/PimaS6.D03G081017/PimaS6.D04G076553/PimaS6.A10G044369/PimaS6.A08G033771/PimaS6.A10G044725/PimaS6.D08G019777/PimaS6.D10G030634/PimaS6.A08G033767/PimaS6.A08G033769/PimaS6.A03G073887/PimaS6.A05G004873/PimaS6.1ZG086664/PimaS6.D03G081016/PimaS6.A05G002001/PimaS6.D07G061485/PimaS6.D06G069261/PimaS6.1ZG087622/PimaS6.A02G082252/PimaS6.1ZG086973/PimaS6.A09G042052/PimaS6.D12G025188/PimaS6…	36
GO:0015299	solute:proton antiporter activity	0.0324303	0.288219	PimaS6.A03G076270/PimaS6.A09G040228/PimaS6.D02G058494/PimaS6.D03G080133/PimaS6.A01G062032/PimaS6.A12G025844/PimaS6.A02G082803/PimaS6.D04G078063/PimaS6.A11G017743/PimaS6.A11G017388/PimaS6.D09G037044/PimaS6.D12G022355/PimaS6.D01G049289/PimaS6.A02G082809/PimaS6.D11G013262/PimaS6.A01G064509	16
GO:0009644	response to high light intensity	0.0328153	0.290277	PimaS6.D07G058713/PimaS6.A11G016128/PimaS6.D07G059122/PimaS6.A10G043100/PimaS6.A04G084806/PimaS6.A09G041063/PimaS6.A05G000587/PimaS6.A01G063800/PimaS6.A07G067155	9
GO:0009862	systemic acquired resistance, salicylic acid mediated signaling pathway	0.035367	0.30573	PimaS6.D02G058031/PimaS6.A03G075820/PimaS6.D04G076526/PimaS6.A09G039384/PimaS6.D09G036182	5
GO:0055072	iron ion homeostasis	0.035367	0.30573	PimaS6.D03G079316/PimaS6.A06G072834/PimaS6.A09G041518/PimaS6.A10G044557/PimaS6.A13G052437	5
GO:0006535	cysteine biosynthetic process from serine	0.0355312	0.30573	PimaS6.D13G048102/PimaS6.D13G048103/PimaS6.A13G054555/PimaS6.A01G062728/PimaS6.D09G038821/PimaS6.D13G048409	6
GO:0009696	salicylic acid metabolic process	0.0355312	0.30573	PimaS6.A11G014949/PimaS6.A11G014950/PimaS6.D11G010407/PimaS6.A03G073872/PimaS6.D11G012125/PimaS6.D11G012124	6
GO:0016709	oxidoreductase activity, acting on paired donors, with incorporation or reduction of molecular oxygen, NAD(P)H as one donor, and incorporation of one atom of oxygen	0.0355312	0.30573	PimaS6.D08G020917/PimaS6.A08G034771/PimaS6.A12G028089/PimaS6.D01G051661/PimaS6.D11G012014/PimaS6.A02G083003	6
GO:0055035	plastid thylakoid membrane	0.0355312	0.30573	PimaS6.A09G040307/PimaS6.D09G037122/PimaS6.D05G007031/PimaS6.D04G076883/PimaS6.D06G069429/PimaS6.A08G034674	6
GO:0015293	symporter activity	0.0369314	0.31634	PimaS6.A05G004464/PimaS6.A13G052318/PimaS6.D04G076979/PimaS6.A05G004039/PimaS6.A06G070971/PimaS6.D13G045947/PimaS6.A10G045515/PimaS6.D09G036150/PimaS6.D10G032364/PimaS6.D03G080001/PimaS6.D04G077399/PimaS6.A09G041482/PimaS6.A02G082937/PimaS6.D08G019118/PimaS6.A09G039366/PimaS6.A04G083838/PimaS6.D05G009828/PimaS6.D04G077300/PimaS6.D13G046687/PimaS6.D03G079018/PimaS6.D02G058141/PimaS6.A13G053950/Pim…	26
GO:0015171	amino acid transmembrane transporter activity	0.0371561	0.316831	PimaS6.D04G078172/PimaS6.A11G017282/PimaS6.D07G060968/PimaS6.A05G004464/PimaS6.A05G004039/PimaS6.A07G066955/PimaS6.A01G063257/PimaS6.D10G032364/PimaS6.A02G082937/PimaS6.D05G009828/PimaS6.D04G077300/PimaS6.D12G022848/PimaS6.D03G079018	13
GO:0005773	vacuole	0.0387414	0.328868	PimaS6.D01G051380/PimaS6.D05G009368/PimaS6.D10G029865/PimaS6.A05G001549/PimaS6.D09G036075/PimaS6.D03G079316/PimaS6.A10G044070/PimaS6.D06G068892/PimaS6.A10G042628/PimaS6.A03G073913/PimaS6.D12G023850/PimaS6.D06G069926/PimaS6.D10G030989/PimaS6.A10G045666/PimaS6.A12G027404/PimaS6.D07G060557/PimaS6.A10G043161/PimaS6.A10G043153/PimaS6.D11G010924/PimaS6.D01G052044/PimaS6.A09G040992/PimaS6.D06G069665/Pim…	49
GO:0004366	glycerol-3-phosphate O-acyltransferase activity	0.0399488	0.337603	PimaS6.D08G020535/PimaS6.D11G010195/PimaS6.D03G081411/PimaS6.A03G073529	4
GO:0009620	response to fungus	0.0403848	0.339771	PimaS6.D01G051380/PimaS6.A01G063938/PimaS6.A09G041126/PimaS6.D05G005564/PimaS6.D11G010810/PimaS6.A10G043425/PimaS6.A12G028827/PimaS6.D11G012488/PimaS6.A08G035398/PimaS6.A10G043100/PimaS6.A07G065599/PimaS6.A07G065081/PimaS6.D01G050167	13
GO:0061726	mitochondrion disassembly	0.0424807	0.354255	PimaS6.D07G060488/PimaS6.A07G066556/PimaS6.A13G053676/PimaS6.A08G035246/PimaS6.D13G047202	5
GO:0080043	quercetin 3-O-glucosyltransferase activity	0.0424807	0.354255	PimaS6.A13G052616/PimaS6.A10G044344/PimaS6.A05G002586/PimaS6.D03G080413/PimaS6.A03G075984	5
GO:0042644	chloroplast nucleoid	0.0436223	0.36218	PimaS6.D07G059825/PimaS6.D13G046590/PimaS6.1ZG087363/PimaS6.A07G065931/PimaS6.D10G030289/PimaS6.A05G000137/PimaS6.A11G015602/PimaS6.D05G005167/PimaS6.A04G084534/PimaS6.D01G050233/PimaS6.A11G016832	11
GO:0006812	cation transport	0.0444618	0.366589	PimaS6.A03G076270/PimaS6.D12G023850/PimaS6.D11G013277/PimaS6.A09G040228/PimaS6.D02G058494/PimaS6.D03G080133/PimaS6.A01G062032/PimaS6.D01G052044/PimaS6.A12G025844/PimaS6.A02G082803/PimaS6.D04G078063/PimaS6.A09G041489/PimaS6.A11G017743/PimaS6.A11G017388/PimaS6.A08G035145/PimaS6.D09G038263/PimaS6.D09G037044/PimaS6.D12G022355/PimaS6.D01G049289/PimaS6.A12G027288/PimaS6.A02G082809/PimaS6.D11G013262/Pim…	24
GO:0099402	plant organ development	0.0445407	0.366589	PimaS6.D05G007472/PimaS6.D06G069086/PimaS6.A06G072052/PimaS6.A09G040596/PimaS6.D05G005706/PimaS6.A09G040964/PimaS6.D09G037716	7
GO:0009881	photoreceptor activity	0.0456852	0.374382	PimaS6.D03G080876/PimaS6.A05G001139/PimaS6.D11G013248/PimaS6.D11G011638/PimaS6.A10G044678/PimaS6.D02G056897/PimaS6.D10G030496/PimaS6.D02G056087	8
GO:0015297	antiporter activity	0.0460339	0.375613	PimaS6.A06G071050/PimaS6.D08G021816/PimaS6.A03G075551/PimaS6.A04G084277/PimaS6.D05G009302/PimaS6.D01G049654/PimaS6.D02G057768/PimaS6.A11G014498/PimaS6.A08G035630/PimaS6.D05G009312/PimaS6.A09G039379/PimaS6.A05G001120/PimaS6.D05G006988/PimaS6.D02G058343/PimaS6.D05G009299/PimaS6.D12G025647/PimaS6.A09G041802/PimaS6.A12G029078/PimaS6.1ZG087048/PimaS6.D04G078713/PimaS6.A13G054207/PimaS6.A03G076117/Pima…	30
GO:0010427	abscisic acid binding	0.04643	0.377219	PimaS6.D11G013980/PimaS6.A04G085352/PimaS6.A01G062441/PimaS6.D04G076415/PimaS6.A11G018426/PimaS6.A10G044651/PimaS6.D10G031549/PimaS6.D02G056033/PimaS6.D01G049711/PimaS6.D04G078392/PimaS6.A05G005004/PimaS6.A04G084206/PimaS6.1ZG087883/PimaS6.1ZG088136/PimaS6.A10G044645/PimaS6.A02G082105/PimaS6.D09G038475/PimaS6.A01G062443/PimaS6.D10G031539/PimaS6.A10G044652	20
GO:0005667	transcription regulator complex	0.0474247	0.383653	PimaS6.D13G046616/PimaS6.D02G056278/PimaS6.A12G027575/PimaS6.A04G085334/PimaS6.D04G078380/PimaS6.A11G014500/PimaS6.D01G051515/PimaS6.D12G024134/PimaS6.A08G034096/PimaS6.A10G042776/PimaS6.A06G072365/PimaS6.A01G064431/PimaS6.A10G044992	13
GO:0042732	D-xylose metabolic process	0.0480656	0.385543	PimaS6.D05G008295/PimaS6.A05G003269/PimaS6.D10G032246/PimaS6.D01G049617/PimaS6.A10G045309/PimaS6.A05G002475	6
GO:2001070	starch binding	0.0480656	0.385543	PimaS6.A05G002075/PimaS6.D05G007090/PimaS6.A03G073930/PimaS6.A09G041485/PimaS6.D09G038257/PimaS6.D11G011625	6
GO:0019752	carboxylic acid metabolic process	0.0493533	0.387163	PimaS6.A03G075006/PimaS6.A10G044173/PimaS6.D10G030853/PimaS6.D01G051474/PimaS6.A01G064036/PimaS6.A01G063518/PimaS6.D02G057248/PimaS6.A03G073662/PimaS6.D03G081240/PimaS6.A12G029130	10
GO:0042973	glucan endo-1,3-beta-D-glucosidase activity	0.0495729	0.387163	PimaS6.D09G037086/PimaS6.A09G040275/PimaS6.A09G040276/PimaS6.D09G037729/PimaS6.D02G058294/PimaS6.A09G040389/PimaS6.A03G076074/PimaS6.D10G029642/PimaS6.D08G019841/PimaS6.A05G002232/PimaS6.A05G001706/PimaS6.A07G065142/PimaS6.A09G040977/PimaS6.D05G007257/PimaS6.A08G033821/PimaS6.D05G006723/PimaS6.D06G068396/PimaS6.D07G059046/PimaS6.D06G067720	19
GO:0004556	alpha-amylase activity	0.0495785	0.387163	PimaS6.D01G050480/PimaS6.D05G007348/PimaS6.A01G063126/PimaS6.D02G056894	4
GO:0010196	nonphotochemical quenching	0.0495785	0.387163	PimaS6.A03G075691/PimaS6.D06G069665/PimaS6.D13G045850/PimaS6.D12G025566	4
GO:0015662	P-type ion transporter activity	0.0495785	0.387163	PimaS6.D12G024525/PimaS6.D07G059746/PimaS6.D10G031903/PimaS6.A08G035145	4
GO:0006879	cellular iron ion homeostasis	0.0503929	0.387163	PimaS6.D09G038291/PimaS6.D05G009014/PimaS6.A05G003604/PimaS6.A09G041518/PimaS6.A13G052437	5
GO:0008219	cell death	0.0503929	0.387163	PimaS6.D13G046424/PimaS6.A05G002308/PimaS6.D01G050213/PimaS6.D07G059881/PimaS6.A10G044605	5
GO:0042549	photosystem II stabilization	0.0503929	0.387163	PimaS6.A11G016629/PimaS6.D11G012108/PimaS6.D08G021424/PimaS6.A08G035230/PimaS6.D07G061370	5
GO:0043562	cellular response to nitrogen levels	0.0503929	0.387163	PimaS6.A05G001167/PimaS6.D05G006161/PimaS6.A07G066172/PimaS6.A12G025937/PimaS6.D03G080931	5
GO:0060918	auxin transport	0.0503929	0.387163	PimaS6.D06G069086/PimaS6.A06G072052/PimaS6.D05G005706/PimaS6.A03G074268/PimaS6.A11G017049	5
GO:0009411	response to UV	0.0505173	0.387163	PimaS6.A12G028089/PimaS6.A11G017247/PimaS6.A11G017645/PimaS6.A13G054582/PimaS6.D10G030496/PimaS6.D11G012767/PimaS6.D12G025491	7
GO:0009853	photorespiration	0.0511108	0.388565	PimaS6.D04G078172/PimaS6.D10G030282/PimaS6.A12G028558/PimaS6.D01G051330/PimaS6.A11G016336/PimaS6.D11G011809/PimaS6.A07G066933/PimaS6.D07G060896	8
GO:0051607	defense response to virus	0.0511108	0.388565	PimaS6.D03G079127/PimaS6.A05G002308/PimaS6.D05G006661/PimaS6.D05G005649/PimaS6.D05G005600/PimaS6.A10G044460/PimaS6.A05G001643/PimaS6.D01G050635	8
GO:0004190	aspartic-type endopeptidase activity	0.0514203	0.389354	PimaS6.A05G000701/PimaS6.A08G033623/PimaS6.D13G047482/PimaS6.A02G081493/PimaS6.A10G042628/PimaS6.A05G000704/PimaS6.D08G019087/PimaS6.A08G033089/PimaS6.D05G009819/PimaS6.D02G056159/PimaS6.A13G053934/PimaS6.D03G081101/PimaS6.D08G019626/PimaS6.D10G029316/PimaS6.D09G037366/PimaS6.A02G082376/PimaS6.D05G005727/PimaS6.A12G026975/PimaS6.A04G083848/PimaS6.D01G049921/PimaS6.D01G049927/PimaS6.D03G079067/Pim…	27
GO:0009738	abscisic acid-activated signaling pathway	0.0526235	0.392059	PimaS6.A03G074018/PimaS6.D11G013980/PimaS6.D02G058228/PimaS6.A04G085352/PimaS6.A01G062441/PimaS6.D04G076415/PimaS6.D07G060058/PimaS6.D12G023240/PimaS6.A12G026768/PimaS6.A02G082434/PimaS6.A11G018426/PimaS6.A10G044651/PimaS6.A08G035398/PimaS6.D10G031549/PimaS6.D02G056033/PimaS6.D03G079967/PimaS6.D01G049711/PimaS6.D04G078392/PimaS6.A05G005004/PimaS6.D07G058861/PimaS6.A04G084206/PimaS6.A02G082834/Pim…	30
GO:0009833	plant-type primary cell wall biogenesis	0.0539682	0.392059	PimaS6.A12G028373/PimaS6.A02G081921/PimaS6.A11G017345/PimaS6.A11G016228/PimaS6.A08G035685/PimaS6.A12G026922/PimaS6.A02G083358/PimaS6.D11G011705/PimaS6.A11G017352/PimaS6.D11G012862/PimaS6.D13G047995/PimaS6.D01G050040	12
GO:0004351	glutamate decarboxylase activity	0.0540557	0.392059	PimaS6.A01G063518/PimaS6.D02G057248/PimaS6.A12G029130	3
GO:0004362	glutathione-disulfide reductase (NADPH) activity	0.0540557	0.392059	PimaS6.A10G044030/PimaS6.D09G036521/PimaS6.A10G043638	3
GO:0006875	cellular metal ion homeostasis	0.0540557	0.392059	PimaS6.A06G072834/PimaS6.A04G084730/PimaS6.D04G077734	3
GO:0009584	detection of visible light	0.0540557	0.392059	PimaS6.D11G013248/PimaS6.D11G011638/PimaS6.A10G044678	3
GO:0017006	protein-tetrapyrrole linkage	0.0540557	0.392059	PimaS6.D11G013248/PimaS6.D11G011638/PimaS6.A10G044678	3
GO:0043649	dicarboxylic acid catabolic process	0.0540557	0.392059	PimaS6.A01G063518/PimaS6.D02G057248/PimaS6.A12G029130	3
GO:0046148	pigment biosynthetic process	0.0540557	0.392059	PimaS6.D06G069485/PimaS6.A06G072388/PimaS6.A06G073412	3
GO:0080187	floral organ senescence	0.0540557	0.392059	PimaS6.D04G076526/PimaS6.A07G065497/PimaS6.D10G029397	3
GO:0090391	granum assembly	0.0540557	0.392059	PimaS6.A01G062589/PimaS6.A11G015602/PimaS6.D13G045850	3
GO:0000302	response to reactive oxygen species	0.0552344	0.397562	PimaS6.D04G076526/PimaS6.D13G045841/PimaS6.D09G037664/PimaS6.A09G041518/PimaS6.A05G000587/PimaS6.A07G065011	6
GO:0009086	methionine biosynthetic process	0.0552344	0.397562	PimaS6.A13G052430/PimaS6.D08G019589/PimaS6.A08G033577/PimaS6.D13G046057/PimaS6.A12G026003/PimaS6.D12G022515	6
GO:0030234	enzyme regulator activity	0.0558419	0.400412	PimaS6.A11G016621/PimaS6.D11G012099/PimaS6.A03G075090/PimaS6.D12G024526/PimaS6.D08G021168/PimaS6.A06G070786/PimaS6.D06G069847/PimaS6.D12G023070/PimaS6.D03G081401	9
GO:0010154	fruit development	0.0591091	0.420653	PimaS6.D09G036447/PimaS6.D07G059881/PimaS6.A13G052459/PimaS6.A01G063849/PimaS6.A04G085103	5
GO:0051781	positive regulation of cell division	0.0591091	0.420653	PimaS6.A02G082323/PimaS6.D02G056292/PimaS6.A05G002765/PimaS6.A10G045704/PimaS6.D03G079898	5
GO:0008266	poly(U) RNA binding	0.0603641	0.426377	PimaS6.D11G012108/PimaS6.A08G033602/PimaS6.D01G051330/PimaS6.D04G076830	4
GO:0009657	plastid organization	0.0603641	0.426377	PimaS6.D03G079427/PimaS6.D10G031570/PimaS6.D08G021935/PimaS6.A01G062532	4
GO:0005615	extracellular space	0.0614669	0.429667	PimaS6.D05G007612/PimaS6.A05G002584/PimaS6.A05G002583/PimaS6.D05G005564/PimaS6.D05G007611/PimaS6.D02G056619/PimaS6.D02G056422/PimaS6.D04G078504/PimaS6.A12G026105/PimaS6.D01G050496/PimaS6.A12G029047/PimaS6.A04G085462/PimaS6.A12G026007/PimaS6.A06G071697/PimaS6.D05G007193/PimaS6.D12G025606/PimaS6.A01G062333/PimaS6.A01G063143/PimaS6.D02G056423/PimaS6.A05G002173/PimaS6.A09G040692/PimaS6.D05G006842/Pim…	23
GO:0009611	response to wounding	0.0614669	0.429667	PimaS6.A12G026456/PimaS6.A03G074018/PimaS6.D05G008019/PimaS6.D12G025470/PimaS6.D11G010872/PimaS6.A11G015912/PimaS6.D06G068892/PimaS6.D08G020273/PimaS6.A11G015398/PimaS6.D12G024985/PimaS6.A11G015911/PimaS6.D12G025229/PimaS6.A08G035398/PimaS6.A10G043100/PimaS6.D11G011383/PimaS6.A09G042293/PimaS6.D05G007493/PimaS6.A01G062437/PimaS6.D05G008470/PimaS6.A05G001352/PimaS6.A07G065081/PimaS6.A05G003461/Pim…	23
GO:0032968	positive regulation of transcription elongation from RNA polymerase II promoter	0.0615107	0.429667	PimaS6.A03G075634/PimaS6.A13G054561/PimaS6.A07G065274/PimaS6.A08G034062/PimaS6.A03G074281/PimaS6.A09G042471/PimaS6.D09G039199/PimaS6.D08G021719/PimaS6.D13G048797/PimaS6.A11G016031/PimaS6.D09G039257	11
GO:0006221	pyrimidine nucleotide biosynthetic process	0.0630128	0.436935	PimaS6.D12G022860/PimaS6.A01G062865/PimaS6.A12G026355/PimaS6.A13G053930/PimaS6.D08G019288/PimaS6.A11G017179	6
GO:0080030	methyl indole-3-acetate esterase activity	0.0630128	0.436935	PimaS6.A11G014949/PimaS6.A11G014950/PimaS6.D11G010407/PimaS6.A03G073872/PimaS6.D11G012125/PimaS6.D11G012124	6
GO:0002229	defense response to oomycetes	0.0642539	0.443915	PimaS6.A09G040045/PimaS6.D09G037830/PimaS6.D13G046424/PimaS6.D04G076526/PimaS6.A09G041066/PimaS6.D13G046329/PimaS6.A12G028827/PimaS6.A11G018384/PimaS6.A10G042772/PimaS6.D11G012401/PimaS6.D11G012397/PimaS6.D10G032501/PimaS6.D11G013872/PimaS6.A10G045416/PimaS6.A07G065219/PimaS6.A08G034224	16
GO:0006541	glutamine metabolic process	0.0666353	0.458694	PimaS6.A07G065992/PimaS6.D07G059877/PimaS6.A09G040556/PimaS6.D12G022860/PimaS6.D09G037390/PimaS6.A01G062865/PimaS6.A12G026355/PimaS6.A13G053930/PimaS6.D08G019288/PimaS6.D09G037388/PimaS6.A04G085519	11
GO:0030244	cellulose biosynthetic process	0.0683045	0.466454	PimaS6.A12G028373/PimaS6.A02G081921/PimaS6.A11G017345/PimaS6.A11G016228/PimaS6.A08G035685/PimaS6.A13G054454/PimaS6.A12G026922/PimaS6.A02G083358/PimaS6.D11G011705/PimaS6.D11G010127/PimaS6.A11G017352/PimaS6.D11G012862/PimaS6.D13G047995/PimaS6.D01G050040/PimaS6.A08G033442/PimaS6.D08G019459	16
GO:0004061	arylformamidase activity	0.0694875	0.466454	PimaS6.A13G052620/PimaS6.D13G046242/PimaS6.D13G046241	3
GO:0005366	myo-inositol:proton symporter activity	0.0694875	0.466454	PimaS6.D10G029659/PimaS6.A10G044170/PimaS6.A10G042963	3
GO:0015086	cadmium ion transmembrane transporter activity	0.0694875	0.466454	PimaS6.D03G079316/PimaS6.D05G007753/PimaS6.A05G001365	3
GO:0030259	lipid glycosylation	0.0694875	0.466454	PimaS6.D05G007828/PimaS6.A05G002799/PimaS6.A08G033360	3
GO:0031050	dsRNA processing	0.0694875	0.466454	PimaS6.D13G046058/PimaS6.A13G052431/PimaS6.A05G000621	3
GO:0051707	response to other organism	0.0694875	0.466454	PimaS6.A13G052616/PimaS6.A05G000401/PimaS6.A10G044605	3
GO:0019722	calcium-mediated signaling	0.0702324	0.469788	PimaS6.A11G016621/PimaS6.D07G059557/PimaS6.D13G046869/PimaS6.D11G012099/PimaS6.A03G075090/PimaS6.D12G024526/PimaS6.A06G070786/PimaS6.A07G065107/PimaS6.A07G067225/PimaS6.D12G023070	10
GO:0007186	G protein-coupled receptor signaling pathway	0.0713594	0.475106	PimaS6.A08G034820/PimaS6.A04G085706/PimaS6.D04G078765/PimaS6.D08G020971/PimaS6.D08G019568/PimaS6.A11G017383/PimaS6.A08G033553	7
GO:0005215	transporter activity	0.0722823	0.475106	PimaS6.D06G067853/PimaS6.D05G007804/PimaS6.D05G006812/PimaS6.A03G075933	4
GO:0008773	[protein-PII] uridylyltransferase activity	0.0722823	0.475106	PimaS6.A11G016980/PimaS6.D11G012328/PimaS6.A07G065286/PimaS6.A01G064424	4
GO:0044804	autophagy of nucleus	0.0722823	0.475106	PimaS6.D07G060488/PimaS6.A07G066556/PimaS6.A13G053676/PimaS6.D13G047202	4
GO:0070370	cellular heat acclimation	0.0722823	0.475106	PimaS6.A04G085240/PimaS6.A11G015756/PimaS6.D11G012486/PimaS6.A02G082069	4
GO:0016226	iron-sulfur cluster assembly	0.0762065	0.499166	PimaS6.A02G082847/PimaS6.D03G080094/PimaS6.D07G059262/PimaS6.A08G034879/PimaS6.D08G021034/PimaS6.A02G083664/PimaS6.A03G076065/PimaS6.D05G005279/PimaS6.D01G051786/PimaS6.D05G008357	10
GO:0009678	pyrophosphate hydrolysis-driven proton transmembrane transporter activity	0.0789393	0.513512	PimaS6.A08G035456/PimaS6.D08G021636/PimaS6.D06G068358/PimaS6.D05G006406/PimaS6.A05G001395	5
GO:0032050	clathrin heavy chain binding	0.0789393	0.513512	PimaS6.A06G071051/PimaS6.A11G015016/PimaS6.A05G002559/PimaS6.D13G046945/PimaS6.D10G030400	5
GO:0009637	response to blue light	0.0803554	0.515923	PimaS6.D03G080876/PimaS6.A11G017247/PimaS6.D06G068828/PimaS6.D12G022606/PimaS6.D10G029224/PimaS6.A11G018413/PimaS6.D11G012767/PimaS6.A04G085097/PimaS6.A11G015510	9
GO:0009789	positive regulation of abscisic acid-activated signaling pathway	0.0804001	0.515923	PimaS6.D10G031073/PimaS6.A09G041775/PimaS6.D04G076415/PimaS6.A12G026434/PimaS6.D02G056164/PimaS6.A07G066616	6
GO:0018212	peptidyl-tyrosine modification	0.0804001	0.515923	PimaS6.A11G016593/PimaS6.D06G068620/PimaS6.A06G071624/PimaS6.A07G066616/PimaS6.A05G004003/PimaS6.D07G059988	6
GO:0070403	NAD+ binding	0.0804001	0.515923	PimaS6.A01G062386/PimaS6.A09G040241/PimaS6.D09G037059/PimaS6.D01G049652/PimaS6.D10G032246/PimaS6.A10G045309	6
GO:0010150	leaf senescence	0.0833695	0.518663	PimaS6.D02G058031/PimaS6.A03G075820/PimaS6.D04G076526/PimaS6.D06G068892/PimaS6.A12G028827/PimaS6.D07G059569/PimaS6.A06G072871/PimaS6.D02G057091/PimaS6.D07G059533/PimaS6.D10G029397/PimaS6.A09G041605/PimaS6.A07G065647/PimaS6.D02G058127/PimaS6.A03G075910	14
GO:0004124	cysteine synthase activity	0.0852974	0.518663	PimaS6.D13G048102/PimaS6.D13G048103/PimaS6.A13G054555/PimaS6.D09G038821	4
GO:0009072	aromatic amino acid family metabolic process	0.0852974	0.518663	PimaS6.1ZG086800/PimaS6.1ZG086637/PimaS6.D10G030154/PimaS6.A12G027083	4
GO:0009308	amine metabolic process	0.0852974	0.518663	PimaS6.A12G027659/PimaS6.D12G024208/PimaS6.A03G073714/PimaS6.A08G035050	4
GO:0009625	response to insect	0.0852974	0.518663	PimaS6.A05G003232/PimaS6.D04G076682/PimaS6.D04G076526/PimaS6.D12G024587	4
GO:0009787	regulation of abscisic acid-activated signaling pathway	0.0852974	0.518663	PimaS6.D02G058143/PimaS6.A03G075925/PimaS6.A01G062443/PimaS6.A04G085097	4
GO:0080044	quercetin 7-O-glucosyltransferase activity	0.0852974	0.518663	PimaS6.A10G044344/PimaS6.A05G002586/PimaS6.D03G080413/PimaS6.A03G075984	4
GO:0006817	phosphate ion transport	0.0858266	0.518663	PimaS6.D06G068546/PimaS6.A06G071548/PimaS6.A13G052264/PimaS6.D12G022335/PimaS6.D06G069459/PimaS6.D13G045891/PimaS6.A10G044170/PimaS6.D03G080934/PimaS6.A03G073961/PimaS6.A01G061840/PimaS6.D03G081155/PimaS6.D02G057092/PimaS6.D10G030856/PimaS6.A05G003373/PimaS6.D12G024416/PimaS6.A11G016943/PimaS6.D05G006032/PimaS6.A12G025826/PimaS6.A05G002481/PimaS6.D05G008382/PimaS6.A05G001032/PimaS6.D05G007505/Pim…	30
GO:0000064	L-ornithine transmembrane transporter activity	0.0866514	0.518663	PimaS6.D10G029979/PimaS6.D11G010175/PimaS6.D12G024972	3
GO:0004096	catalase activity	0.0866514	0.518663	PimaS6.D01G050213/PimaS6.D05G007084/PimaS6.A05G002068	3
GO:0006517	protein deglycosylation	0.0866514	0.518663	PimaS6.D10G032664/PimaS6.A10G045666/PimaS6.D11G013134	3
GO:0008276	protein methyltransferase activity	0.0866514	0.518663	PimaS6.A07G067129/PimaS6.D07G061091/PimaS6.A10G044557	3
GO:0009098	leucine biosynthetic process	0.0866514	0.518663	PimaS6.A10G044173/PimaS6.D10G030853/PimaS6.A09G040208	3
GO:0009113	purine nucleobase biosynthetic process	0.0866514	0.518663	PimaS6.A13G053279/PimaS6.D01G051552/PimaS6.A01G064107	3
GO:0009864	induced systemic resistance, jasmonic acid mediated signaling pathway	0.0866514	0.518663	PimaS6.D04G076526/PimaS6.A09G040964/PimaS6.D09G037716	3
GO:0009882	blue light photoreceptor activity	0.0866514	0.518663	PimaS6.D03G080876/PimaS6.D05G007626/PimaS6.A05G002598	3
GO:0046556	alpha-L-arabinofuranosidase activity	0.0866514	0.518663	PimaS6.A10G044660/PimaS6.A01G064197/PimaS6.D04G078595	3
GO:0047484	regulation of response to osmotic stress	0.0866514	0.518663	PimaS6.D04G076526/PimaS6.D13G045841/PimaS6.D05G007493	3
GO:0060548	negative regulation of cell death	0.0866514	0.518663	PimaS6.A07G067217/PimaS6.D13G047090/PimaS6.A03G074298	3
GO:1901982	maltose binding	0.0866514	0.518663	PimaS6.A05G001167/PimaS6.D05G006161/PimaS6.D03G080931	3
GO:1990841	promoter-specific chromatin binding	0.0866514	0.518663	PimaS6.A10G044678/PimaS6.A07G065081/PimaS6.D09G036180	3
GO:0051536	iron-sulfur cluster binding	0.0868547	0.518663	PimaS6.A02G082847/PimaS6.D03G080094/PimaS6.A05G000865/PimaS6.D09G037664/PimaS6.D08G020083/PimaS6.D02G058279/PimaS6.A09G040912/PimaS6.A13G053279/PimaS6.A12G028409/PimaS6.D07G059881/PimaS6.A05G003179/PimaS6.D05G005888/PimaS6.A12G026920/PimaS6.D12G023474/PimaS6.A08G033993/PimaS6.D05G005279/PimaS6.A05G000402/PimaS6.A05G000863/PimaS6.D05G005941/PimaS6.D01G051786/PimaS6.A03G076060/PimaS6.D09G036527/Pim…	24
GO:0009773	photosynthetic electron transport in photosystem I	0.0877048	0.520455	PimaS6.D12G023806/PimaS6.A05G001361/PimaS6.A11G015602/PimaS6.A03G075157/PimaS6.A12G027248/PimaS6.D08G021273/PimaS6.A08G035099	7
GO:0042578	phosphoric ester hydrolase activity	0.0877048	0.520455	PimaS6.A02G082916/PimaS6.D03G079848/PimaS6.A02G082279/PimaS6.D10G032357/PimaS6.D02G056242/PimaS6.D06G070460/PimaS6.A10G045522	7
GO:0007178	transmembrane receptor protein serine/threonine kinase signaling pathway	0.0894414	0.526005	PimaS6.D13G046424/PimaS6.A10G042772/PimaS6.D11G012401/PimaS6.D11G012397/PimaS6.D10G032501/PimaS6.D11G013872/PimaS6.D04G078519/PimaS6.A10G045416/PimaS6.D13G046423/PimaS6.A07G065219/PimaS6.A13G052947/PimaS6.A05G004003/PimaS6.A08G034314	13
GO:0009694	jasmonic acid metabolic process	0.0900002	0.526005	PimaS6.A11G014949/PimaS6.A11G014950/PimaS6.D11G010407/PimaS6.A03G073872/PimaS6.D11G012125/PimaS6.D11G012124	6
GO:0010286	heat acclimation	0.0900002	0.526005	PimaS6.D05G007791/PimaS6.D05G009207/PimaS6.A10G044605/PimaS6.A09G041523/PimaS6.D02G058564/PimaS6.A05G000587	6
GO:0006821	chloride transport	0.0900295	0.526005	PimaS6.D08G020114/PimaS6.D12G022406/PimaS6.A05G000161/PimaS6.A12G025887/PimaS6.A10G043933	5
GO:2000031	regulation of salicylic acid mediated signaling pathway	0.0900295	0.526005	PimaS6.D04G076526/PimaS6.D13G045841/PimaS6.A09G039384/PimaS6.D09G036182/PimaS6.D08G021423	5
GO:0009873	ethylene-activated signaling pathway	0.0910973	0.530607	PimaS6.A13G052591/PimaS6.D11G009957/PimaS6.A11G014497/PimaS6.D05G006387/PimaS6.D02G055873/PimaS6.A12G026623/PimaS6.D08G021445/PimaS6.A02G082834/PimaS6.A10G044605/PimaS6.D05G005679/PimaS6.A07G064849/PimaS6.A05G000658/PimaS6.D06G067979/PimaS6.A07G065227/PimaS6.D12G023578/PimaS6.A06G070951	16
GO:0004722	protein serine/threonine phosphatase activity	0.0921717	0.535218	PimaS6.D03G079097/PimaS6.A13G055288/PimaS6.D06G069090/PimaS6.A08G035398/PimaS6.A03G073936/PimaS6.A06G072058/PimaS6.A05G001222/PimaS6.1ZG086383/PimaS6.A08G033275/PimaS6.D07G058993/PimaS6.D12G025421/PimaS6.D08G021581/PimaS6.D03G080960/PimaS6.D09G038165/PimaS6.A12G028853/PimaS6.A10G044559/PimaS6.1ZG086393/PimaS6.1ZG086566	18
GO:0045735	nutrient reservoir activity	0.0966069	0.559256	PimaS6.A06G070840/PimaS6.D10G030572/PimaS6.A11G016673/PimaS6.D11G010420/PimaS6.A10G044414/PimaS6.D04G078647/PimaS6.A04G085593	7
GO:0000285	1-phosphatidylinositol-3-phosphate 5-kinase activity	0.099362	0.564842	PimaS6.D02G057351/PimaS6.A03G075195/PimaS6.D06G068780/PimaS6.D06G069770	4
GO:0008131	primary amine oxidase activity	0.099362	0.564842	PimaS6.A12G027659/PimaS6.D12G024208/PimaS6.A03G073714/PimaS6.A08G035050	4
GO:0010239	chloroplast mRNA processing	0.099362	0.564842	PimaS6.A04G084273/PimaS6.D08G021874/PimaS6.D01G050233/PimaS6.D10G029687	4
GO:0042793	plastid transcription	0.099362	0.564842	PimaS6.1ZG087363/PimaS6.A05G000137/PimaS6.D05G005167/PimaS6.D05G006699	4
GO:0050829	defense response to Gram-negative bacterium	0.099362	0.564842	PimaS6.D11G010810/PimaS6.D12G023012/PimaS6.A05G000138/PimaS6.A05G000089	4
GO:0051865	protein autoubiquitination	0.099362	0.564842	PimaS6.A05G001097/PimaS6.A01G064300/PimaS6.D01G051073/PimaS6.D01G051731	4
GO:0010143	cutin biosynthetic process	0.101877	0.576624	PimaS6.D08G020535/PimaS6.A08G035441/PimaS6.D08G021623/PimaS6.D08G021624/PimaS6.D08G020128	5
GO:0009739	response to gibberellin	0.102339	0.576624	PimaS6.D05G007348/PimaS6.A05G001505/PimaS6.A12G026007/PimaS6.D05G007166/PimaS6.A04G085424/PimaS6.A13G052276/PimaS6.D03G079239/PimaS6.A03G075760/PimaS6.A12G027486/PimaS6.A10G045526/PimaS6.D04G077305/PimaS6.A07G065081	12
GO:0016853	isomerase activity	0.10303	0.576624	PimaS6.D08G019628/PimaS6.D11G010982/PimaS6.1ZG088097/PimaS6.A05G004441/PimaS6.D08G019630/PimaS6.A05G003297/PimaS6.A05G003296/PimaS6.A05G003298/PimaS6.D04G076878/PimaS6.D05G007457/PimaS6.A08G034135/PimaS6.A03G074764/PimaS6.A05G002433/PimaS6.D03G080444/PimaS6.D05G006668/PimaS6.A11G017645/PimaS6.D08G020407/PimaS6.D08G021532/PimaS6.A01G063323/PimaS6.D13G048511/PimaS6.A12G028971	21
GO:0006574	valine catabolic process	0.105395	0.576624	PimaS6.D08G019981/PimaS6.D02G058115/PimaS6.D11G010782	3
GO:0006751	glutathione catabolic process	0.105395	0.576624	PimaS6.A06G071197/PimaS6.D06G068260/PimaS6.A03G075762	3
GO:0016123	xanthophyll biosynthetic process	0.105395	0.576624	PimaS6.D05G005383/PimaS6.A09G041683/PimaS6.A05G000350	3
GO:0016810	hydrolase activity, acting on carbon-nitrogen (but not peptide) bonds	0.105395	0.576624	PimaS6.D11G013281/PimaS6.D07G060069/PimaS6.A07G066172	3
GO:0030891	VCB complex	0.105395	0.576624	PimaS6.D05G007221/PimaS6.A06G070736/PimaS6.A05G002196	3
GO:0032797	SMN complex	0.105395	0.576624	PimaS6.D06G068455/PimaS6.A06G071396/PimaS6.D05G005251	3
GO:0046685	response to arsenic-containing substance	0.105395	0.576624	PimaS6.A10G045436/PimaS6.A09G041287/PimaS6.D06G069642	3
GO:0050833	pyruvate transmembrane transporter activity	0.105395	0.576624	PimaS6.A11G015166/PimaS6.D11G010632/PimaS6.D02G056203	3
GO:0080153	negative regulation of reductive pentose-phosphate cycle	0.105395	0.576624	PimaS6.A07G066289/PimaS6.D07G060206/PimaS6.A05G003292	3
GO:2000070	regulation of response to water deprivation	0.105395	0.576624	PimaS6.D04G076526/PimaS6.A07G066432/PimaS6.D13G045841	3
GO:0015995	chlorophyll biosynthetic process	0.109094	0.595143	PimaS6.D04G078407/PimaS6.D02G056365/PimaS6.D01G051567/PimaS6.A04G084196/PimaS6.D09G037749/PimaS6.A01G064196/PimaS6.A01G062299/PimaS6.D10G029518	8
GO:0006970	response to osmotic stress	0.109638	0.596394	PimaS6.A03G074018/PimaS6.D01G051636/PimaS6.A04G085240/PimaS6.D04G076526/PimaS6.D08G021027/PimaS6.A09G041775/PimaS6.D05G007605/PimaS6.A01G064202/PimaS6.D13G045841/PimaS6.A05G001778/PimaS6.D10G029445/PimaS6.D05G006799/PimaS6.D07G061039/PimaS6.A11G018454/PimaS6.D02G056266/PimaS6.D03G079239/PimaS6.A04G085097	17
GO:0009626	plant-type hypersensitive response	0.110078	0.597069	PimaS6.A01G064099/PimaS6.D01G051541/PimaS6.A12G028363/PimaS6.D06G069698/PimaS6.A05G002308/PimaS6.A01G062552/PimaS6.D06G069634/PimaS6.D05G005384/PimaS6.D01G051542/PimaS6.A05G001857/PimaS6.A05G000401	11
GO:0009408	response to heat	0.112856	0.608606	PimaS6.D05G008019/PimaS6.A06G073468/PimaS6.A04G085240/PimaS6.D06G069698/PimaS6.D04G078139/PimaS6.D03G080519/PimaS6.D03G080705/PimaS6.A05G001097/PimaS6.A05G000071/PimaS6.A11G015756/PimaS6.D09G038570/PimaS6.A10G045503/PimaS6.D06G068278/PimaS6.A09G039416/PimaS6.A06G071218/PimaS6.A09G041457/PimaS6.D13G048895/PimaS6.A02G081785/PimaS6.A11G017455/PimaS6.A06G072232/PimaS6.D09G036210/PimaS6.A05G001098/Pim…	26
GO:0005776	autophagosome	0.11442	0.608606	PimaS6.D03G080559/PimaS6.D05G009207/PimaS6.D11G011080/PimaS6.A08G035246	4
GO:0006048	UDP-N-acetylglucosamine biosynthetic process	0.11442	0.608606	PimaS6.D10G032672/PimaS6.A05G003223/PimaS6.A05G004907/PimaS6.A05G003222	4
GO:0010598	NAD(P)H dehydrogenase complex (plastoquinone)	0.11442	0.608606	PimaS6.A05G001361/PimaS6.A03G075157/PimaS6.A05G000437/PimaS6.A05G003640	4
GO:0071215	cellular response to abscisic acid stimulus	0.11442	0.608606	PimaS6.A09G041775/PimaS6.A10G044344/PimaS6.D05G006958/PimaS6.A07G067155	4
GO:0015696	ammonium transport	0.114455	0.608606	PimaS6.A10G043789/PimaS6.D10G030539/PimaS6.D11G011456/PimaS6.D04G078260/PimaS6.D10G031328	5
GO:0072488	ammonium transmembrane transport	0.114455	0.608606	PimaS6.A10G043789/PimaS6.D10G030539/PimaS6.D11G011456/PimaS6.D04G078260/PimaS6.D10G031328	5
GO:0006631	fatty acid metabolic process	0.115761	0.612511	PimaS6.A01G062386/PimaS6.A02G083786/PimaS6.D01G049166/PimaS6.A09G040241/PimaS6.D09G037059/PimaS6.D01G049652/PimaS6.D10G030424/PimaS6.D09G038697/PimaS6.A09G041605/PimaS6.A11G017455/PimaS6.A02G082968/PimaS6.A10G043497	12
GO:0048481	plant ovule development	0.115837	0.612511	PimaS6.A03G074018/PimaS6.D05G006143/PimaS6.A05G001148/PimaS6.D03G080884/PimaS6.D02G056278/PimaS6.A06G071899/PimaS6.D10G030341	7
GO:0016616	oxidoreductase activity, acting on the CH-OH group of donors, NAD or NADP as acceptor	0.120306	0.633788	PimaS6.A01G062386/PimaS6.A07G067509/PimaS6.A07G065529/PimaS6.A09G040241/PimaS6.D01G051474/PimaS6.D09G037059/PimaS6.D01G049652/PimaS6.A01G064036/PimaS6.D11G012408/PimaS6.D13G046451/PimaS6.D07G059419/PimaS6.A12G026453/PimaS6.A03G073729/PimaS6.D04G076456/PimaS6.A03G075794/PimaS6.D08G021600/PimaS6.D01G051330/PimaS6.A03G073662/PimaS6.D07G060127/PimaS6.A02G081875/PimaS6.D03G079597/PimaS6.A04G085452/Pim…	24
GO:0008283	cell population proliferation	0.122298	0.633788	PimaS6.A12G026798/PimaS6.D12G023274/PimaS6.A12G027264/PimaS6.A01G064383/PimaS6.D01G051819/PimaS6.D06G067965	6
GO:0031408	oxylipin biosynthetic process	0.122298	0.633788	PimaS6.A05G002308/PimaS6.D10G029809/PimaS6.A01G064302/PimaS6.D02G055807/PimaS6.A10G043100/PimaS6.A06G073404	6
GO:0008610	lipid biosynthetic process	0.12492	0.633788	PimaS6.A03G074865/PimaS6.D02G057067/PimaS6.D01G049222/PimaS6.A03G074864/PimaS6.D05G005482/PimaS6.D01G048970/PimaS6.A09G041683/PimaS6.D02G057071/PimaS6.A06G071625/PimaS6.D01G049252/PimaS6.D12G025224	11
GO:0000792	heterochromatin	0.125552	0.633788	PimaS6.A09G041607/PimaS6.D09G038384/PimaS6.D11G013966	3
GO:0004014	adenosylmethionine decarboxylase activity	0.125552	0.633788	PimaS6.A08G033233/PimaS6.D08G019232/PimaS6.A13G053469	3
GO:0004300	enoyl-CoA hydratase activity	0.125552	0.633788	PimaS6.D09G037059/PimaS6.A02G082424/PimaS6.D02G056413	3
GO:0004849	uridine kinase activity	0.125552	0.633788	PimaS6.D01G050067/PimaS6.A01G062783/PimaS6.A09G039814	3
GO:0006081	cellular aldehyde metabolic process	0.125552	0.633788	PimaS6.A06G072668/PimaS6.D06G068282/PimaS6.A06G071225	3
GO:0006536	glutamate metabolic process	0.125552	0.633788	PimaS6.A01G063518/PimaS6.D02G057248/PimaS6.A12G029130	3
GO:0006557	S-adenosylmethioninamine biosynthetic process	0.125552	0.633788	PimaS6.A08G033233/PimaS6.D08G019232/PimaS6.A13G053469	3
GO:0008378	galactosyltransferase activity	0.125552	0.633788	PimaS6.A02G083480/PimaS6.D06G068228/PimaS6.A09G040286	3
GO:0016639	oxidoreductase activity, acting on the CH-NH2 group of donors, NAD or NADP as acceptor	0.125552	0.633788	PimaS6.D08G020083/PimaS6.D11G013208/PimaS6.A08G033993	3
GO:0018026	peptidyl-lysine monomethylation	0.125552	0.633788	PimaS6.A05G000137/PimaS6.D05G005167/PimaS6.D12G024286	3
GO:0035673	oligopeptide transmembrane transporter activity	0.125552	0.633788	PimaS6.A03G075902/PimaS6.A06G072834/PimaS6.D06G069957	3
GO:0044211	CTP salvage	0.125552	0.633788	PimaS6.D01G050067/PimaS6.A01G062783/PimaS6.A09G039814	3
GO:1901149	salicylic acid binding	0.125552	0.633788	PimaS6.A11G016276/PimaS6.D04G076830/PimaS6.D07G061667	3
GO:0045454	cell redox homeostasis	0.127578	0.641376	PimaS6.A10G044725/PimaS6.A11G016536/PimaS6.D01G050213/PimaS6.A02G083538/PimaS6.D13G047287/PimaS6.A10G044030/PimaS6.D03G079979/PimaS6.A04G084649/PimaS6.A02G082310	9
GO:0032436	positive regulation of proteasomal ubiquitin-dependent protein catabolic process	0.127733	0.641376	PimaS6.A03G076282/PimaS6.D02G058506/PimaS6.D09G037562/PimaS6.A05G002264/PimaS6.A03G074263	5
GO:0004560	alpha-L-fucosidase activity	0.130406	0.651342	PimaS6.A03G075331/PimaS6.D01G051191/PimaS6.D12G022510/PimaS6.A01G063737	4
GO:0019760	glucosinolate metabolic process	0.130406	0.651342	PimaS6.D02G057804/PimaS6.A11G014494/PimaS6.D05G005888/PimaS6.A05G002792	4
GO:0045087	innate immune response	0.134174	0.6684	PimaS6.A10G043565/PimaS6.A11G014939/PimaS6.A10G043425/PimaS6.A11G016221/PimaS6.D11G012722/PimaS6.A10G043507	6
GO:0016627	oxidoreductase activity, acting on the CH-CH group of donors	0.134964	0.670569	PimaS6.D01G049166/PimaS6.D02G056026/PimaS6.A02G082085/PimaS6.A13G053252/PimaS6.A09G040811/PimaS6.D10G030424/PimaS6.D13G046996/PimaS6.A09G041593/PimaS6.A10G043497/PimaS6.D02G057035	10
GO:0005774	vacuolar membrane	0.135393	0.670939	PimaS6.D09G036075/PimaS6.D03G079316/PimaS6.A09G039299/PimaS6.A05G004464/PimaS6.A03G074301/PimaS6.D04G076979/PimaS6.D12G022805/PimaS6.D12G023850/PimaS6.D07G060557/PimaS6.D03G080312/PimaS6.D01G052044/PimaS6.D03G080001/PimaS6.D12G025467/PimaS6.A12G028897/PimaS6.A09G041489/PimaS6.A03G074410/PimaS6.A02G082937/PimaS6.D09G038263/PimaS6.D05G006232/PimaS6.D13G046687/PimaS6.D06G070460/PimaS6.A09G041380/Pim…	28
GO:0042579	microbody	0.136632	0.675314	PimaS6.D11G011102/PimaS6.A11G015627/PimaS6.A01G064036/PimaS6.A02G082424/PimaS6.D07G060102/PimaS6.D09G038697/PimaS6.A02G083790/PimaS6.D02G056660/PimaS6.A02G082604	9
GO:0008519	ammonium transmembrane transporter activity	0.141675	0.694796	PimaS6.A10G043789/PimaS6.D10G030539/PimaS6.D11G011456/PimaS6.D04G078260/PimaS6.D10G031328	5
GO:0009585	red, far-red light phototransduction	0.141675	0.694796	PimaS6.D11G013248/PimaS6.D11G011638/PimaS6.A10G044678/PimaS6.D05G005751/PimaS6.A11G015510	5
GO:0031588	nucleotide-activated protein kinase complex	0.141675	0.694796	PimaS6.A05G001167/PimaS6.D05G006161/PimaS6.A01G062437/PimaS6.A11G018439/PimaS6.D03G080931	5
GO:0001102	RNA polymerase II-specific DNA-binding transcription factor binding	0.146953	0.700396	PimaS6.D02G056278/PimaS6.A11G014500/PimaS6.A08G034096	3
GO:0005319	lipid transporter activity	0.146953	0.700396	PimaS6.D11G010220/PimaS6.A01G063257/PimaS6.D06G067942	3
GO:0006597	spermine biosynthetic process	0.146953	0.700396	PimaS6.A08G033233/PimaS6.D08G019232/PimaS6.A13G053469	3
GO:0006650	glycerophospholipid metabolic process	0.146953	0.700396	PimaS6.D11G010195/PimaS6.D03G081411/PimaS6.A03G073529	3
GO:0010100	negative regulation of photomorphogenesis	0.146953	0.700396	PimaS6.D02G058143/PimaS6.A03G075925/PimaS6.A11G015510	3
GO:0046404	polydeoxyribonucleotide 5'-hydroxyl-kinase activity	0.146953	0.700396	PimaS6.D05G007253/PimaS6.A02G083663/PimaS6.A05G002229	3
GO:0048578	positive regulation of long-day photoperiodism, flowering	0.146953	0.700396	PimaS6.D02G057817/PimaS6.D09G037806/PimaS6.A03G075606	3
GO:0005247	voltage-gated chloride channel activity	0.147251	0.700396	PimaS6.D12G022406/PimaS6.A05G000161/PimaS6.A12G025887/PimaS6.A10G043933	4
GO:0008295	spermidine biosynthetic process	0.147251	0.700396	PimaS6.A08G033233/PimaS6.D08G019232/PimaS6.A13G053469/PimaS6.D13G046958	4
GO:0010229	inflorescence development	0.147251	0.700396	PimaS6.A03G074018/PimaS6.D05G006143/PimaS6.A05G001148/PimaS6.D03G080884	4
GO:0047938	glucose-6-phosphate 1-epimerase activity	0.147251	0.700396	PimaS6.D11G010982/PimaS6.A08G034135/PimaS6.D05G006668/PimaS6.D08G020407	4
GO:0017148	negative regulation of translation	0.147637	0.700396	PimaS6.D08G018883/PimaS6.A08G032894/PimaS6.D13G046708/PimaS6.A04G084534/PimaS6.A07G066071/PimaS6.D05G008817/PimaS6.D13G047826/PimaS6.A13G054266	8
GO:0071577	zinc ion transmembrane transport	0.148081	0.700396	PimaS6.A05G000475/PimaS6.D12G023850/PimaS6.D11G011719/PimaS6.D01G050842/PimaS6.D01G050154/PimaS6.A01G062864/PimaS6.A07G065698	7
GO:1900150	regulation of defense response to fungus	0.148081	0.700396	PimaS6.A10G044743/PimaS6.A13G052198/PimaS6.D01G051515/PimaS6.D11G010415/PimaS6.D10G031653/PimaS6.A11G015516/PimaS6.A06G072830	7
GO:0009705	plant-type vacuole membrane	0.148367	0.700396	PimaS6.D12G024455/PimaS6.A11G017282/PimaS6.A10G044170/PimaS6.A12G027910/PimaS6.D03G080934/PimaS6.A03G073961/PimaS6.A05G003373/PimaS6.D01G052044/PimaS6.A09G040992/PimaS6.D06G069665/PimaS6.A05G000161/PimaS6.D05G007804/PimaS6.A01G063906/PimaS6.D09G038263/PimaS6.A12G025826/PimaS6.D05G008382/PimaS6.A07G066087/PimaS6.A06G071863/PimaS6.D01G052043/PimaS6.A03G074567	20
GO:0009607	response to biotic stimulus	0.149181	0.702487	PimaS6.D12G022763/PimaS6.D09G037519/PimaS6.A04G085352/PimaS6.A10G044651/PimaS6.D10G031549/PimaS6.D02G056033/PimaS6.D04G078392/PimaS6.1ZG087883/PimaS6.1ZG088136/PimaS6.A10G044645/PimaS6.A02G082105/PimaS6.D10G031539/PimaS6.A10G044652	13
GO:0004497	monooxygenase activity	0.153468	0.72088	PimaS6.A06G070796/PimaS6.A02G081747/PimaS6.D08G020917/PimaS6.D02G055728/PimaS6.A08G034771/PimaS6.A07G066994/PimaS6.A07G067330/PimaS6.A07G065305/PimaS6.D11G012014/PimaS6.D06G069963/PimaS6.D01G049419/PimaS6.A13G052570	12
GO:0008643	carbohydrate transport	0.15526	0.727493	PimaS6.D06G068546/PimaS6.A06G071548/PimaS6.A07G065561/PimaS6.D12G022335/PimaS6.A02G082022/PimaS6.D07G059452/PimaS6.A05G001120/PimaS6.D02G055968/PimaS6.D11G012049/PimaS6.D07G059177/PimaS6.A11G016578/PimaS6.A13G053050/PimaS6.A11G017457/PimaS6.D08G019118/PimaS6.A12G025826/PimaS6.A09G041802/PimaS6.A10G044255/PimaS6.A06G071260/PimaS6.D02G056598/PimaS6.D03G080846/PimaS6.A07G065277/PimaS6.D12G024767/Pim…	24
GO:0009638	phototropism	0.156242	0.728489	PimaS6.D03G080876/PimaS6.A10G044678/PimaS6.D08G021614/PimaS6.A08G034646/PimaS6.D09G036180	5
GO:0016125	sterol metabolic process	0.156242	0.728489	PimaS6.D08G020917/PimaS6.A08G034771/PimaS6.D05G007828/PimaS6.D11G012014/PimaS6.D06G069963	5
GO:0008553	P-type proton-exporting transporter activity	0.158192	0.733962	PimaS6.A07G065864/PimaS6.D07G059746/PimaS6.A01G064487/PimaS6.D09G036414/PimaS6.D08G019041/PimaS6.A09G039576/PimaS6.A07G066387/PimaS6.A02G081459	8
GO:0016765	transferase activity, transferring alkyl or aryl (other than methyl) groups	0.158192	0.733962	PimaS6.A01G062775/PimaS6.D01G050059/PimaS6.D13G046314/PimaS6.D03G079028/PimaS6.D01G048970/PimaS6.A13G052695/PimaS6.A02G083797/PimaS6.D02G058077	8
GO:0008757	S-adenosylmethionine-dependent methyltransferase activity	0.159679	0.738179	PimaS6.A03G075659/PimaS6.D08G021793/PimaS6.D10G031953/PimaS6.D07G059587/PimaS6.A05G002399/PimaS6.A01G062679/PimaS6.A10G044557	7
GO:0004864	protein phosphatase inhibitor activity	0.16027	0.738179	PimaS6.D11G013980/PimaS6.A04G085352/PimaS6.A01G062441/PimaS6.D04G076415/PimaS6.A11G018426/PimaS6.A10G044651/PimaS6.D10G031549/PimaS6.D02G056033/PimaS6.D01G049711/PimaS6.D04G078392/PimaS6.A05G005004/PimaS6.D07G058861/PimaS6.A04G084206/PimaS6.1ZG087883/PimaS6.1ZG088136/PimaS6.A10G044645/PimaS6.A02G082105/PimaS6.D09G038475/PimaS6.D10G031539/PimaS6.A10G044652	20
GO:0032515	negative regulation of phosphoprotein phosphatase activity	0.16027	0.738179	PimaS6.D11G013980/PimaS6.A04G085352/PimaS6.A01G062441/PimaS6.D04G076415/PimaS6.A11G018426/PimaS6.A10G044651/PimaS6.D10G031549/PimaS6.D02G056033/PimaS6.D01G049711/PimaS6.D04G078392/PimaS6.A05G005004/PimaS6.D07G058861/PimaS6.A04G084206/PimaS6.1ZG087883/PimaS6.1ZG088136/PimaS6.A10G044645/PimaS6.A02G082105/PimaS6.D09G038475/PimaS6.D10G031539/PimaS6.A10G044652	20
GO:0006779	porphyrin-containing compound biosynthetic process	0.164879	0.747599	PimaS6.D04G077393/PimaS6.D04G076883/PimaS6.D08G019419/PimaS6.A01G062299	4
GO:0010043	response to zinc ion	0.164879	0.747599	PimaS6.D03G079316/PimaS6.A11G016276/PimaS6.A09G041518/PimaS6.A06G072061	4
GO:0004713	protein tyrosine kinase activity	0.165692	0.747599	PimaS6.D05G006956/PimaS6.A12G028141/PimaS6.A11G016355/PimaS6.D05G007931/PimaS6.A05G002910/PimaS6.A01G062045/PimaS6.A04G084142/PimaS6.A05G004003/PimaS6.A06G072869	9
GO:0005764	lysosome	0.165692	0.747599	PimaS6.D02G056619/PimaS6.D01G050496/PimaS6.A06G071697/PimaS6.A11G015620/PimaS6.A11G014973/PimaS6.D05G007193/PimaS6.A01G063143/PimaS6.A05G002178/PimaS6.A05G002173	9
GO:0003993	acid phosphatase activity	0.166529	0.747599	PimaS6.D10G030572/PimaS6.A10G044414/PimaS6.D01G050914/PimaS6.D06G067756/PimaS6.A01G063499/PimaS6.D10G031075/PimaS6.D02G058337/PimaS6.A12G027853/PimaS6.D11G013264/PimaS6.D03G080622/PimaS6.A05G002175	11
GO:0006487	protein N-linked glycosylation	0.169089	0.747599	PimaS6.D12G024214/PimaS6.A12G027666/PimaS6.A05G003745/PimaS6.D05G008858/PimaS6.A13G052695/PimaS6.A11G016161/PimaS6.A11G017529/PimaS6.D01G051189	8
GO:0008308	voltage-gated anion channel activity	0.169089	0.747599	PimaS6.D08G020114/PimaS6.A08G034046/PimaS6.A13G052665/PimaS6.A05G002171/PimaS6.D02G055956/PimaS6.A12G027909/PimaS6.D13G046291/PimaS6.D02G056896	8
GO:0016772	transferase activity, transferring phosphorus-containing groups	0.169089	0.747599	PimaS6.A10G043771/PimaS6.A01G062030/PimaS6.A01G063679/PimaS6.A07G066840/PimaS6.D01G049287/PimaS6.D10G031362/PimaS6.D06G069810/PimaS6.D05G005735	8
GO:0004097	catechol oxidase activity	0.169424	0.747599	PimaS6.D06G069485/PimaS6.A06G072388/PimaS6.A06G073412	3
GO:0004784	superoxide dismutase activity	0.169424	0.747599	PimaS6.A05G003238/PimaS6.D11G012858/PimaS6.D13G046483	3
GO:0004845	uracil phosphoribosyltransferase activity	0.169424	0.747599	PimaS6.D01G050067/PimaS6.A01G062783/PimaS6.A09G039814	3
GO:0006839	mitochondrial transport	0.169424	0.747599	PimaS6.D04G078172/PimaS6.A03G075874/PimaS6.A04G085133	3
GO:0007143	female meiotic nuclear division	0.169424	0.747599	PimaS6.A08G035319/PimaS6.A07G067278/PimaS6.D08G021497	3
GO:0007568	aging	0.169424	0.747599	PimaS6.A12G026456/PimaS6.A07G064811/PimaS6.D07G059252	3
GO:0008526	phosphatidylinositol transfer activity	0.169424	0.747599	PimaS6.D05G007253/PimaS6.A02G083663/PimaS6.A05G002229	3
GO:0010555	response to mannitol	0.169424	0.747599	PimaS6.A08G034369/PimaS6.A05G002910/PimaS6.D08G020971	3
GO:0044206	UMP salvage	0.169424	0.747599	PimaS6.D01G050067/PimaS6.A01G062783/PimaS6.A09G039814	3
GO:1903508	positive regulation of nucleic acid-templated transcription	0.169424	0.747599	PimaS6.D02G057817/PimaS6.D05G006699/PimaS6.A03G075606	3
GO:0090502	RNA phosphodiester bond hydrolysis, endonucleolytic	0.172232	0.75822	PimaS6.D07G059297/PimaS6.A10G044825/PimaS6.A08G033058/PimaS6.A07G065401/PimaS6.D06G070253/PimaS6.D05G005600/PimaS6.D01G050235/PimaS6.D02G056355/PimaS6.A05G001912/PimaS6.A01G063291/PimaS6.D10G029397/PimaS6.A04G084322/PimaS6.A11G016110/PimaS6.D10G030712/PimaS6.A01G062456/PimaS6.D09G037562/PimaS6.D04G077369/PimaS6.D01G050635/PimaS6.D13G048921/PimaS6.A05G004110/PimaS6.D08G019061/PimaS6.D05G009681/Pim…	23
GO:0006605	protein targeting	0.172828	0.759081	PimaS6.A13G052227/PimaS6.D13G045866/PimaS6.D12G023887/PimaS6.A12G027326/PimaS6.D11G013025/PimaS6.A03G076198	6
GO:0009627	systemic acquired resistance	0.175582	0.76939	PimaS6.A08G033893/PimaS6.A04G085240/PimaS6.D05G005564/PimaS6.D10G032372/PimaS6.A12G026105/PimaS6.D10G032371/PimaS6.A05G000401/PimaS6.D10G032420/PimaS6.D08G019921/PimaS6.D11G012124/PimaS6.D06G067720	11
GO:0008080	N-acetyltransferase activity	0.176534	0.771774	PimaS6.A06G071690/PimaS6.D02G055835/PimaS6.A02G081880/PimaS6.1ZG087949/PimaS6.D03G079856/PimaS6.A05G001360/PimaS6.A13G054235/PimaS6.A05G003481/PimaS6.A04G084148/PimaS6.D11G012598/PimaS6.A05G003223/PimaS6.D13G046903/PimaS6.A08G034002/PimaS6.A05G004907/PimaS6.A04G084157	15
GO:0000155	phosphorelay sensor kinase activity	0.180315	0.786491	PimaS6.D02G055873/PimaS6.D11G013248/PimaS6.D11G011638/PimaS6.A10G044678/PimaS6.A01G063679/PimaS6.A07G066840/PimaS6.D12G023990/PimaS6.D05G005735	8
GO:0045893	positive regulation of transcription, DNA-templated	0.180825	0.786901	PimaS6.D12G022952/PimaS6.D02G058228/PimaS6.D02G057804/PimaS6.D12G022720/PimaS6.A13G052469/PimaS6.D13G047031/PimaS6.D09G038296/PimaS6.D13G046100/PimaS6.A12G026034/PimaS6.A13G054604/PimaS6.D05G008479/PimaS6.D05G006958/PimaS6.D12G022551/PimaS6.A12G027264/PimaS6.D05G007266/PimaS6.A08G033602/PimaS6.A03G076014/PimaS6.A09G040817/PimaS6.A05G003487/PimaS6.D12G022858/PimaS6.D11G010375/PimaS6.A13G054412/Pim…	44
GO:0009944	polarity specification of adaxial/abaxial axis	0.183213	0.789956	PimaS6.D05G005600/PimaS6.A01G062679/PimaS6.D09G037716/PimaS6.D04G078080	4
GO:0010155	regulation of proton transport	0.183213	0.789956	PimaS6.D03G080876/PimaS6.D05G009361/PimaS6.D01G049666/PimaS6.A01G062399	4
GO:0006995	cellular response to nitrogen starvation	0.186549	0.789956	PimaS6.A09G041835/PimaS6.A05G001778/PimaS6.D01G050213/PimaS6.A08G034617/PimaS6.A08G033165/PimaS6.D05G006799/PimaS6.D03G079239/PimaS6.A11G015659/PimaS6.D12G024347	9
GO:0031011	Ino80 complex	0.186632	0.789956	PimaS6.A11G017893/PimaS6.D11G010625/PimaS6.A07G066292/PimaS6.A01G063047/PimaS6.D01G050346/PimaS6.D10G030136	6
GO:0006094	gluconeogenesis	0.187081	0.789956	PimaS6.A02G083443/PimaS6.D03G079848/PimaS6.D03G079393/PimaS6.A10G045522/PimaS6.D13G046093	5
GO:0009082	branched-chain amino acid biosynthetic process	0.187081	0.789956	PimaS6.A10G044173/PimaS6.D10G030853/PimaS6.D05G007479/PimaS6.A05G002456/PimaS6.D10G029197	5
GO:0015250	water channel activity	0.187081	0.789956	PimaS6.D13G048016/PimaS6.A13G054472/PimaS6.D11G010924/PimaS6.A07G067505/PimaS6.D06G069642	5
GO:0009658	chloroplast organization	0.190343	0.789956	PimaS6.A01G061697/PimaS6.1ZG086239/PimaS6.D02G058494/PimaS6.A13G052252/PimaS6.1ZG087363/PimaS6.D04G077334/PimaS6.A08G033602/PimaS6.D01G051567/PimaS6.A05G000137/PimaS6.D05G005167/PimaS6.D08G020484/PimaS6.A09G039416/PimaS6.A12G027326/PimaS6.A01G061912/PimaS6.D06G067892/PimaS6.D01G050233/PimaS6.A08G034348/PimaS6.D02G058564/PimaS6.A03G074268/PimaS6.A03G076067/PimaS6.D01G050936/PimaS6.A11G018413/PimaS…	32
GO:0006635	fatty acid beta-oxidation	0.191856	0.789956	PimaS6.D10G031073/PimaS6.D01G049166/PimaS6.D08G019981/PimaS6.D09G037059/PimaS6.D10G030424/PimaS6.D05G007349/PimaS6.D11G013025/PimaS6.A10G043497	8
GO:0071805	potassium ion transmembrane transport	0.192044	0.789956	PimaS6.A05G001257/PimaS6.D05G006258/PimaS6.D11G013277/PimaS6.A01G063456/PimaS6.D06G069665/PimaS6.D12G022826/PimaS6.D07G058601/PimaS6.D04G078532/PimaS6.D04G077063/PimaS6.A11G017388/PimaS6.D09G036485/PimaS6.A05G001745/PimaS6.D13G046156/PimaS6.A01G062737/PimaS6.A01G063513	15
GO:0004420	hydroxymethylglutaryl-CoA reductase (NADPH) activity	0.192794	0.789956	PimaS6.D13G046451/PimaS6.A03G075794/PimaS6.A04G085452	3
GO:0004888	transmembrane signaling receptor activity	0.192794	0.789956	PimaS6.A10G042772/PimaS6.A13G052227/PimaS6.D10G032501	3
GO:0009642	response to light intensity	0.192794	0.789956	PimaS6.D12G025470/PimaS6.D13G047287/PimaS6.D02G056203	3
GO:0010629	negative regulation of gene expression	0.192794	0.789956	PimaS6.A11G014954/PimaS6.D09G038008/PimaS6.A06G071075	3
GO:0015936	coenzyme A metabolic process	0.192794	0.789956	PimaS6.D13G046451/PimaS6.A03G075794/PimaS6.A04G085452	3
GO:0016759	cellulose synthase activity	0.192794	0.789956	PimaS6.A11G016228/PimaS6.A08G035685/PimaS6.D05G007472	3
GO:0016847	1-aminocyclopropane-1-carboxylate synthase activity	0.192794	0.789956	PimaS6.D12G025229/PimaS6.A05G000323/PimaS6.A11G014991	3
GO:0019441	tryptophan catabolic process to kynurenine	0.192794	0.789956	PimaS6.A13G052620/PimaS6.D13G046242/PimaS6.D13G046241	3
GO:0030151	molybdenum ion binding	0.192794	0.789956	PimaS6.D05G005165/PimaS6.1ZG087457/PimaS6.A05G000136	3
GO:0044389	ubiquitin-like protein ligase binding	0.192794	0.789956	PimaS6.A04G083955/PimaS6.A13G054088/PimaS6.D13G047620	3
GO:0045158	electron transporter, transferring electrons within cytochrome b6/f complex of photosystem II activity	0.192794	0.789956	PimaS6.A03G075691/PimaS6.D02G057907/PimaS6.A03G075692	3
GO:0045493	xylan catabolic process	0.192794	0.789956	PimaS6.A10G044660/PimaS6.A01G064197/PimaS6.D04G078595	3
GO:0047325	inositol tetrakisphosphate 1-kinase activity	0.192794	0.789956	PimaS6.D06G067998/PimaS6.D05G007493/PimaS6.D05G008070	3
GO:0052726	inositol-1,3,4-trisphosphate 5-kinase activity	0.192794	0.789956	PimaS6.D06G067998/PimaS6.D05G007493/PimaS6.D05G008070	3
GO:0055062	phosphate ion homeostasis	0.192794	0.789956	PimaS6.D01G052044/PimaS6.D03G080532/PimaS6.D12G024854	3
GO:0070262	peptidyl-serine dephosphorylation	0.192794	0.789956	PimaS6.A07G064925/PimaS6.A12G029140/PimaS6.D12G025710	3
GO:0071230	cellular response to amino acid stimulus	0.192794	0.789956	PimaS6.D13G046869/PimaS6.A07G065107/PimaS6.A07G067225	3
GO:0022900	electron transport chain	0.196348	0.801024	PimaS6.A13G054889/PimaS6.A10G044235/PimaS6.D13G048473/PimaS6.D10G030767/PimaS6.A13G054203/PimaS6.D02G058279/PimaS6.D06G067857/PimaS6.A06G070831/PimaS6.D13G047754/PimaS6.A13G052573/PimaS6.A12G028409/PimaS6.A13G052568/PimaS6.A01G063997/PimaS6.D01G051438/PimaS6.A12G026920/PimaS6.D05G007127/PimaS6.A05G000402/PimaS6.A06G072621/PimaS6.D06G067942/PimaS6.A03G076060/PimaS6.A06G070916/PimaS6.A05G002107/Pim…	23
GO:0005385	zinc ion transmembrane transporter activity	0.196765	0.801024	PimaS6.A05G000475/PimaS6.D12G023850/PimaS6.D11G011719/PimaS6.D01G050842/PimaS6.D01G050154/PimaS6.A01G062864/PimaS6.A07G065698	7
GO:0030042	actin filament depolymerization	0.196765	0.801024	PimaS6.D01G051294/PimaS6.D13G045991/PimaS6.D05G007266/PimaS6.A12G026190/PimaS6.D07G060494/PimaS6.D09G039047/PimaS6.A11G015423	7
GO:0034220	ion transmembrane transport	0.199412	0.810057	PimaS6.A12G027221/PimaS6.D07G059746/PimaS6.D13G046869/PimaS6.A07G065800/PimaS6.D08G020100/PimaS6.A03G074339/PimaS6.D07G059683/PimaS6.D10G029507/PimaS6.A07G065107/PimaS6.D06G067796/PimaS6.A07G067225/PimaS6.A05G004213/PimaS6.D10G029643/PimaS6.D10G029508	14
GO:0034599	cellular response to oxidative stress	0.200847	0.814138	PimaS6.D07G059122/PimaS6.D07G059533/PimaS6.D09G036521/PimaS6.A03G074194/PimaS6.A07G065647/PimaS6.A10G043638	6
GO:0000326	protein storage vacuole	0.202172	0.814279	PimaS6.D06G068892/PimaS6.A07G066026/PimaS6.A04G085596/PimaS6.A11G018297	4
GO:0005452	inorganic anion exchanger activity	0.202172	0.814279	PimaS6.D02G056967/PimaS6.A03G074823/PimaS6.A12G027359/PimaS6.D12G023915	4
GO:0016279	protein-lysine N-methyltransferase activity	0.202172	0.814279	PimaS6.A05G000137/PimaS6.D07G060759/PimaS6.D12G024286/PimaS6.A03G074911	4
GO:0004707	MAP kinase activity	0.203695	0.818673	PimaS6.A03G074018/PimaS6.D05G006143/PimaS6.A05G001148/PimaS6.D03G080884/PimaS6.D08G020704/PimaS6.D02G057336/PimaS6.A03G075179/PimaS6.D03G081061	8
GO:0006520	cellular amino acid metabolic process	0.215404	0.822548	PimaS6.A13G054220/PimaS6.D13G047779/PimaS6.D13G048057/PimaS6.A13G054511/PimaS6.D11G013208/PimaS6.A04G085177/PimaS6.A03G075798/PimaS6.A10G044371/PimaS6.1ZG086804/PimaS6.D12G025131/PimaS6.D10G030632/PimaS6.D13G046574	12
GO:0003997	acyl-CoA oxidase activity	0.216897	0.822548	PimaS6.D01G049166/PimaS6.D10G030424/PimaS6.A10G043497	3
GO:0004069	L-aspartate:2-oxoglutarate aminotransferase activity	0.216897	0.822548	PimaS6.A10G044371/PimaS6.D12G025131/PimaS6.D10G030632	3
GO:0004559	alpha-mannosidase activity	0.216897	0.822548	PimaS6.D09G036075/PimaS6.A09G039299/PimaS6.A03G074301	3
GO:0006013	mannose metabolic process	0.216897	0.822548	PimaS6.D09G036075/PimaS6.A09G039299/PimaS6.A03G074301	3
GO:0006801	superoxide metabolic process	0.216897	0.822548	PimaS6.A05G003238/PimaS6.D11G012858/PimaS6.D13G046483	3
GO:0010017	red or far-red light signaling pathway	0.216897	0.822548	PimaS6.A04G085129/PimaS6.A11G015510/PimaS6.D09G036180	3
GO:0010104	regulation of ethylene-activated signaling pathway	0.216897	0.822548	PimaS6.D04G076526/PimaS6.D13G045841/PimaS6.D10G029445	3
GO:0015369	calcium:proton antiporter activity	0.216897	0.822548	PimaS6.D01G052044/PimaS6.A09G041489/PimaS6.D09G038263	3
GO:0016441	posttranscriptional gene silencing	0.216897	0.822548	PimaS6.A05G000621/PimaS6.D05G005649/PimaS6.A04G084322	3
GO:0031464	Cul4A-RING E3 ubiquitin ligase complex	0.216897	0.822548	PimaS6.D01G050795/PimaS6.D05G006492/PimaS6.D11G012062	3
GO:0032957	inositol trisphosphate metabolic process	0.216897	0.822548	PimaS6.D06G067998/PimaS6.D05G007493/PimaS6.D05G008070	3
GO:0034497	protein localization to phagophore assembly site	0.216897	0.822548	PimaS6.A13G053676/PimaS6.A05G004694/PimaS6.D13G047202	3
GO:0042162	telomeric DNA binding	0.216897	0.822548	PimaS6.D06G069532/PimaS6.D13G046590/PimaS6.A06G072334	3
GO:0048574	long-day photoperiodism, flowering	0.216897	0.822548	PimaS6.D05G007266/PimaS6.D09G037806/PimaS6.A03G076321	3
GO:0048579	negative regulation of long-day photoperiodism, flowering	0.216897	0.822548	PimaS6.A13G054412/PimaS6.D07G058602/PimaS6.D04G076391	3
GO:0052725	inositol-1,3,4-trisphosphate 6-kinase activity	0.216897	0.822548	PimaS6.D06G067998/PimaS6.D05G007493/PimaS6.D05G008070	3
GO:0080188	gene silencing by RNA-directed DNA methylation	0.216897	0.822548	PimaS6.D12G022621/PimaS6.D13G048816/PimaS6.A12G028864	3
GO:1900425	negative regulation of defense response to bacterium	0.216897	0.822548	PimaS6.D12G025746/PimaS6.D03G079097/PimaS6.A11G015224	3
GO:0015706	nitrate transport	0.219885	0.822548	PimaS6.D03G080934/PimaS6.A03G073961/PimaS6.D07G059263/PimaS6.D07G060824/PimaS6.D11G010764	5
GO:0051959	dynein light intermediate chain binding	0.219885	0.822548	PimaS6.A06G071522/PimaS6.D10G029413/PimaS6.D06G068518/PimaS6.A10G042722/PimaS6.A09G041167	5
GO:0140659	cytoskeletal motor regulator activity	0.219885	0.822548	PimaS6.A06G071522/PimaS6.D10G029413/PimaS6.D06G068518/PimaS6.A10G042722/PimaS6.A09G041167	5
GO:0140660	cytoskeletal motor activator activity	0.219885	0.822548	PimaS6.A06G071522/PimaS6.D10G029413/PimaS6.D06G068518/PimaS6.A10G042722/PimaS6.A09G041167	5
GO:0009058	biosynthetic process	0.219969	0.822548	PimaS6.A05G001628/PimaS6.D05G006647/PimaS6.A13G054220/PimaS6.D02G058031/PimaS6.A03G075820/PimaS6.D08G019628/PimaS6.D13G047779/PimaS6.D05G006463/PimaS6.D08G019630/PimaS6.A08G033625/PimaS6.A10G043052/PimaS6.D12G025229/PimaS6.A08G033626/PimaS6.A05G002204/PimaS6.D11G010958/PimaS6.D10G029751/PimaS6.D01G048970/PimaS6.A01G064224/PimaS6.D09G037749/PimaS6.A11G015476/PimaS6.A10G044371/PimaS6.A05G000323/Pim…	33
GO:0009089	lysine biosynthetic process via diaminopimelate	0.221675	0.822548	PimaS6.A13G052430/PimaS6.D13G046057/PimaS6.D12G023641/PimaS6.A09G039885	4
GO:0015112	nitrate transmembrane transporter activity	0.221675	0.822548	PimaS6.D03G080934/PimaS6.A03G073961/PimaS6.D07G059263/PimaS6.D07G060824	4
GO:0050896	response to stimulus	0.221675	0.822548	PimaS6.D03G080876/PimaS6.A05G001139/PimaS6.D02G056897/PimaS6.D02G056087	4
GO:0072596	establishment of protein localization to chloroplast	0.221675	0.822548	PimaS6.A13G052227/PimaS6.A12G028804/PimaS6.D13G045866/PimaS6.D13G045867	4
GO:0004034	aldose 1-epimerase activity	0.225516	0.822548	PimaS6.A05G004441/PimaS6.A03G074764	2
GO:0006513	protein monoubiquitination	0.225516	0.822548	PimaS6.D11G013025/PimaS6.D03G079373	2
GO:0009407	toxin catabolic process	0.225516	0.822548	PimaS6.D10G030154/PimaS6.A11G016276	2
GO:0010581	regulation of starch biosynthetic process	0.225516	0.822548	PimaS6.D05G006476/PimaS6.D03G079979	2
GO:0010857	calcium-dependent protein kinase activity	0.225516	0.822548	PimaS6.D03G079097/PimaS6.A05G004556	2
GO:0015140	malate transmembrane transporter activity	0.225516	0.822548	PimaS6.A03G075874/PimaS6.D06G069926	2
GO:0016730	oxidoreductase activity, acting on iron-sulfur proteins as donors	0.225516	0.822548	PimaS6.D08G021273/PimaS6.A08G035099	2
GO:0016843	amine-lyase activity	0.225516	0.822548	PimaS6.D04G078219/PimaS6.A04G085177	2
GO:0017076	purine nucleotide binding	0.225516	0.822548	PimaS6.A02G083443/PimaS6.D03G079393	2
GO:0019438	aromatic compound biosynthetic process	0.225516	0.822548	PimaS6.A03G075659/PimaS6.D10G031953	2
GO:0019538	protein metabolic process	0.225516	0.822548	PimaS6.D13G048279/PimaS6.A13G054713	2
GO:0030598	rRNA N-glycosylase activity	0.225516	0.822548	PimaS6.D13G046708/PimaS6.A03G075327	2
GO:0033674	positive regulation of kinase activity	0.225516	0.822548	PimaS6.D12G024288/PimaS6.A12G027746	2
GO:0034727	piecemeal microautophagy of the nucleus	0.225516	0.822548	PimaS6.D11G011080/PimaS6.A05G004694	2
GO:0043486	histone exchange	0.225516	0.822548	PimaS6.A06G072680/PimaS6.D06G069797	2
GO:0045814	negative regulation of gene expression, epigenetic	0.225516	0.822548	PimaS6.A08G032869/PimaS6.D11G013966	2
GO:0046294	formaldehyde catabolic process	0.225516	0.822548	PimaS6.D02G056266/PimaS6.D02G056259	2
GO:0046620	regulation of organ growth	0.225516	0.822548	PimaS6.D01G049364/PimaS6.A01G062106	2
GO:0051903	S-(hydroxymethyl)glutathione dehydrogenase activity	0.225516	0.822548	PimaS6.D02G056266/PimaS6.D02G056259	2
GO:1990246	uniplex complex	0.225516	0.822548	PimaS6.D13G048256/PimaS6.A13G054690	2
GO:0008236	serine-type peptidase activity	0.233338	0.849441	PimaS6.A09G040536/PimaS6.A05G003035/PimaS6.D01G051764/PimaS6.D05G008050/PimaS6.A06G070880/PimaS6.D05G006758/PimaS6.D06G070056/PimaS6.D10G029248/PimaS6.A07G066151/PimaS6.D05G007756/PimaS6.A12G027383/PimaS6.A06G072765/PimaS6.A01G064333/PimaS6.D12G023650/PimaS6.A01G062971/PimaS6.A05G001747/PimaS6.D09G037367/PimaS6.D09G039050/PimaS6.D01G051677/PimaS6.A02G082686/PimaS6.D07G060048/PimaS6.D05G007146/Pim…	24
GO:0016042	lipid catabolic process	0.23934	0.864701	PimaS6.D06G067867/PimaS6.A06G070841/PimaS6.D05G007334/PimaS6.A06G070840/PimaS6.A05G002308/PimaS6.A12G026007/PimaS6.A11G016673/PimaS6.A05G002306/PimaS6.A08G034562/PimaS6.D11G010420/PimaS6.D09G036624/PimaS6.A02G081785/PimaS6.A05G002309/PimaS6.A05G001816/PimaS6.D09G037402/PimaS6.D01G049252/PimaS6.D01G048938	17
GO:0004325	ferrochelatase activity	0.241572	0.864701	PimaS6.D04G076883/PimaS6.A05G004560/PimaS6.A11G017143	3
GO:0006000	fructose metabolic process	0.241572	0.864701	PimaS6.D03G079848/PimaS6.A03G073930/PimaS6.A10G045522	3
GO:0009266	response to temperature stimulus	0.241572	0.864701	PimaS6.A01G064302/PimaS6.A10G044678/PimaS6.D07G058602	3
GO:0010025	wax biosynthetic process	0.241572	0.864701	PimaS6.A13G052431/PimaS6.A10G044460/PimaS6.D03G079639	3
GO:0016836	hydro-lyase activity	0.241572	0.864701	PimaS6.D04G078482/PimaS6.A09G040208/PimaS6.A13G055261	3
GO:0034045	phagophore assembly site membrane	0.241572	0.864701	PimaS6.A13G053676/PimaS6.D11G011080/PimaS6.D13G047202	3
GO:0061659	ubiquitin-like protein ligase activity	0.241572	0.864701	PimaS6.D02G055981/PimaS6.A05G002264/PimaS6.D03G079373	3
GO:0009615	response to virus	0.241641	0.864701	PimaS6.A13G052431/PimaS6.A09G040531/PimaS6.D13G048895/PimaS6.D04G078080	4
GO:0005507	copper ion binding	0.242272	0.865323	PimaS6.D05G006647/PimaS6.D12G023530/PimaS6.D06G069246/PimaS6.A05G003159/PimaS6.A06G072161/PimaS6.D02G058115/PimaS6.D05G008173/PimaS6.D12G022718/PimaS6.A12G026156/PimaS6.A12G027659/PimaS6.D03G079534/PimaS6.A02G083671/PimaS6.A12G026973/PimaS6.A02G083255/PimaS6.D10G029197/PimaS6.D12G024208/PimaS6.D02G056194/PimaS6.A03G073714/PimaS6.A11G016276/PimaS6.A05G002863/PimaS6.A08G035050/PimaS6.A05G002879/Pim…	35
GO:2000280	regulation of root development	0.245635	0.875682	PimaS6.A10G043565/PimaS6.A11G017020/PimaS6.D08G020971/PimaS6.D05G006799/PimaS6.D03G079239/PimaS6.D09G038195	6
GO:0010311	lateral root formation	0.250761	0.882471	PimaS6.D03G079014/PimaS6.D02G055807/PimaS6.A02G082323/PimaS6.D02G056292/PimaS6.A05G002765/PimaS6.D03G079898/PimaS6.D08G019860	7
GO:0006950	response to stress	0.254268	0.882471	PimaS6.A10G044579/PimaS6.D06G069261/PimaS6.D05G009207/PimaS6.A09G041523/PimaS6.D09G038195	5
GO:0019829	ATPase-coupled cation transmembrane transporter activity	0.254268	0.882471	PimaS6.A02G083496/PimaS6.A09G040992/PimaS6.A08G035145/PimaS6.D12G022833/PimaS6.A12G026325	5
GO:0009723	response to ethylene	0.254853	0.882471	PimaS6.A05G001505/PimaS6.D02G057804/PimaS6.D06G068892/PimaS6.A05G003805/PimaS6.D12G025229/PimaS6.D08G020971/PimaS6.D02G055873/PimaS6.A04G084196/PimaS6.A02G082834/PimaS6.A10G044605/PimaS6.D02G055485/PimaS6.A07G065081	12
GO:0009707	chloroplast outer membrane	0.255696	0.882471	PimaS6.A01G064302/PimaS6.A13G052227/PimaS6.A09G040286/PimaS6.D13G045866/PimaS6.D13G045867/PimaS6.D01G051733/PimaS6.D05G008400/PimaS6.D06G067796/PimaS6.D01G050936/PimaS6.A01G063523	10
GO:0006661	phosphatidylinositol biosynthetic process	0.260189	0.882471	PimaS6.D12G024288/PimaS6.A12G027746	2
GO:0006851	mitochondrial calcium ion transmembrane transport	0.260189	0.882471	PimaS6.D13G048256/PimaS6.A13G054690	2
GO:0009648	photoperiodism	0.260189	0.882471	PimaS6.D01G050213/PimaS6.D11G013966	2
GO:0009693	ethylene biosynthetic process	0.260189	0.882471	PimaS6.D12G025229/PimaS6.A05G000323	2
GO:0010109	regulation of photosynthesis	0.260189	0.882471	PimaS6.D02G058494/PimaS6.A12G027326	2
GO:0010337	regulation of salicylic acid metabolic process	0.260189	0.882471	PimaS6.A01G064202/PimaS6.A05G001857	2
GO:0010380	regulation of chlorophyll biosynthetic process	0.260189	0.882471	PimaS6.D03G079979/PimaS6.A01G061912	2
GO:0015189	L-lysine transmembrane transporter activity	0.260189	0.882471	PimaS6.D10G029979/PimaS6.D12G022848	2
GO:0016209	antioxidant activity	0.260189	0.882471	PimaS6.D10G031637/PimaS6.A10G044725	2
GO:0018205	peptidyl-lysine modification	0.260189	0.882471	PimaS6.A11G015167/PimaS6.D11G010633	2
GO:0019365	pyridine nucleotide salvage	0.260189	0.882471	PimaS6.A12G025938/PimaS6.D12G022458	2
GO:0019904	protein domain specific binding	0.260189	0.882471	PimaS6.A07G065043/PimaS6.D13G047287	2
GO:0031022	nuclear migration along microfilament	0.260189	0.882471	PimaS6.D06G068828/PimaS6.A04G085097	2
GO:0031415	NatA complex	0.260189	0.882471	PimaS6.A04G084148/PimaS6.A04G084157	2
GO:0046524	sucrose-phosphate synthase activity	0.260189	0.882471	PimaS6.A13G054899/PimaS6.A06G072015	2
GO:0048731	system development	0.260189	0.882471	PimaS6.D06G069478/PimaS6.A05G000830	2
GO:0090156	cellular sphingolipid homeostasis	0.260189	0.882471	PimaS6.A07G066391/PimaS6.A03G074194	2
GO:0102250	linear malto-oligosaccharide phosphorylase activity	0.260189	0.882471	PimaS6.A11G016980/PimaS6.D11G012328	2
GO:0102499	SHG alpha-glucan phosphorylase activity	0.260189	0.882471	PimaS6.A11G016980/PimaS6.D11G012328	2
GO:1990573	potassium ion import across plasma membrane	0.260189	0.882471	PimaS6.D06G069665/PimaS6.A11G017388	2
GO:1990575	mitochondrial L-ornithine transmembrane transport	0.260189	0.882471	PimaS6.D11G010175/PimaS6.D12G024972	2
GO:0004427	inorganic diphosphatase activity	0.261169	0.882471	PimaS6.A08G035456/PimaS6.D08G021636/PimaS6.D06G068358/PimaS6.D05G006406/PimaS6.A05G001395/PimaS6.A05G000325	6
GO:0005759	mitochondrial matrix	0.261833	0.882471	PimaS6.A02G082847/PimaS6.D03G080094/PimaS6.D09G037003/PimaS6.A09G040811/PimaS6.A01G062030/PimaS6.D07G059874/PimaS6.D05G006835/PimaS6.A09G040190/PimaS6.A05G001814/PimaS6.A02G081970/PimaS6.D01G049287/PimaS6.D12G025491/PimaS6.A13G054402/PimaS6.D13G047951	14
GO:0006820	anion transport	0.261991	0.882471	PimaS6.D02G056967/PimaS6.A03G074823/PimaS6.A12G027359/PimaS6.D12G023915	4
GO:0008047	enzyme activator activity	0.261991	0.882471	PimaS6.D07G059262/PimaS6.D13G047287/PimaS6.D03G079979/PimaS6.D03G079707	4
GO:0036297	interstrand cross-link repair	0.261991	0.882471	PimaS6.A07G066284/PimaS6.A03G075698/PimaS6.D03G079373/PimaS6.D11G011851	4
GO:0009691	cytokinin biosynthetic process	0.264915	0.885617	PimaS6.A01G063449/PimaS6.D05G007100/PimaS6.D01G050263/PimaS6.D04G077963/PimaS6.D11G011299/PimaS6.A04G084939/PimaS6.A01G062961	7
GO:0009867	jasmonic acid mediated signaling pathway	0.264915	0.885617	PimaS6.A06G071820/PimaS6.A09G041126/PimaS6.A01G064302/PimaS6.A10G043482/PimaS6.A10G044678/PimaS6.D02G055485/PimaS6.A13G053923	7
GO:0004602	glutathione peroxidase activity	0.266667	0.885617	PimaS6.A11G016276/PimaS6.D12G025188/PimaS6.D07G060924	3
GO:0004861	cyclin-dependent protein serine/threonine kinase inhibitor activity	0.266667	0.885617	PimaS6.D12G023143/PimaS6.A12G026607/PimaS6.D10G030334	3
GO:0010222	stem vascular tissue pattern formation	0.266667	0.885617	PimaS6.D05G008020/PimaS6.A08G034779/PimaS6.A05G003005	3
GO:0042274	ribosomal small subunit biogenesis	0.266667	0.885617	PimaS6.A07G067431/PimaS6.A05G002776/PimaS6.D05G007803	3
GO:0042724	thiamine-containing compound biosynthetic process	0.266667	0.885617	PimaS6.D06G069803/PimaS6.A06G072688/PimaS6.D03G080669	3
GO:2000762	regulation of phenylpropanoid metabolic process	0.266667	0.885617	PimaS6.D12G022952/PimaS6.A07G065497/PimaS6.A02G081832	3
GO:0000272	polysaccharide catabolic process	0.271929	0.896796	PimaS6.D01G051381/PimaS6.A12G028444/PimaS6.D02G057932/PimaS6.A10G042767/PimaS6.1ZG088142	5
GO:0006108	malate metabolic process	0.271929	0.896796	PimaS6.D01G051474/PimaS6.A01G064036/PimaS6.D05G005475/PimaS6.D04G076456/PimaS6.A05G000442	5
GO:0009532	plastid stroma	0.271929	0.896796	PimaS6.D13G047287/PimaS6.A09G039416/PimaS6.A08G034674/PimaS6.D11G011160/PimaS6.D10G029518	5
GO:0052692	raffinose alpha-galactosidase activity	0.271929	0.896796	PimaS6.D04G078477/PimaS6.A03G075327/PimaS6.D10G031663/PimaS6.D02G057992/PimaS6.A04G085436	5
GO:0050897	cobalt ion binding	0.276948	0.904765	PimaS6.D08G019587/PimaS6.A05G002916/PimaS6.D12G022550/PimaS6.D03G080316/PimaS6.D01G050213/PimaS6.A10G044446	6
GO:0051726	regulation of cell cycle	0.280005	0.904765	PimaS6.D09G038864/PimaS6.A07G065274/PimaS6.A09G042471/PimaS6.D05G005897/PimaS6.A12G028364/PimaS6.A01G064431/PimaS6.D08G021719/PimaS6.D09G039257	8
GO:0001676	long-chain fatty acid metabolic process	0.282646	0.904765	PimaS6.D09G036958/PimaS6.A09G040150/PimaS6.A07G065768/PimaS6.A09G041605	4
GO:0004506	squalene monooxygenase activity	0.282646	0.904765	PimaS6.A01G063182/PimaS6.A04G085689/PimaS6.D01G050546/PimaS6.D03G079364	4
GO:0000166	nucleotide binding	0.284012	0.904765	PimaS6.A12G028363/PimaS6.D09G038952/PimaS6.D12G024525/PimaS6.A07G065864/PimaS6.A12G027969/PimaS6.A09G042165/PimaS6.A02G083496/PimaS6.D07G059746/PimaS6.A01G064487/PimaS6.A10G045698/PimaS6.A08G033345/PimaS6.D09G036414/PimaS6.D09G038274/PimaS6.D08G019041/PimaS6.A05G004383/PimaS6.A09G040992/PimaS6.A09G039576/PimaS6.D10G032701/PimaS6.D10G031903/PimaS6.D10G032720/PimaS6.D05G006297/PimaS6.A09G041500/Pim…	36
GO:0010468	regulation of gene expression	0.285984	0.904765	PimaS6.D11G011102/PimaS6.A11G015627/PimaS6.D09G036840/PimaS6.D12G023220/PimaS6.A09G040034/PimaS6.A05G002407/PimaS6.D05G007433/PimaS6.D02G057721/PimaS6.D09G037466/PimaS6.A09G040632/PimaS6.A05G002517/PimaS6.D03G079992	12
GO:0003680	minor groove of adenine-thymine-rich DNA binding	0.288336	0.904765	PimaS6.A11G015429/PimaS6.D02G056455/PimaS6.D02G058000/PimaS6.D11G010825/PimaS6.A08G034870/PimaS6.D08G021025/PimaS6.A02G082463/PimaS6.D08G020690/PimaS6.A03G075790/PimaS6.A11G017590/PimaS6.D11G010907	11
GO:0043621	protein self-association	0.289888	0.904765	PimaS6.D09G038511/PimaS6.A11G016221/PimaS6.A11G015756/PimaS6.A09G040277/PimaS6.A12G026434/PimaS6.D12G023012/PimaS6.A10G045503/PimaS6.A09G041457/PimaS6.D10G031570/PimaS6.D01G050936/PimaS6.A05G001098/PimaS6.A12G026135/PimaS6.A01G063523/PimaS6.D09G037093/PimaS6.A08G032839/PimaS6.D11G013326/PimaS6.D13G047951	17
GO:0000250	lanosterol synthase activity	0.292042	0.904765	PimaS6.D05G006319/PimaS6.D06G070336/PimaS6.A05G001323	3
GO:0005267	potassium channel activity	0.292042	0.904765	PimaS6.D06G069665/PimaS6.A05G001745/PimaS6.A01G062737	3
GO:0007050	regulation of cell cycle	0.292042	0.904765	PimaS6.D12G023143/PimaS6.A12G026607/PimaS6.D10G030334	3
GO:0007140	male meiotic nuclear division	0.292042	0.904765	PimaS6.A08G035319/PimaS6.A07G067278/PimaS6.D08G021497	3
GO:0010167	response to nitrate	0.292042	0.904765	PimaS6.D07G059263/PimaS6.D07G060824/PimaS6.D11G010764	3
GO:0010431	seed maturation	0.292042	0.904765	PimaS6.A08G034369/PimaS6.D09G036447/PimaS6.A05G000587	3
GO:0015770	sucrose transport	0.292042	0.904765	PimaS6.A02G082228/PimaS6.A05G002481/PimaS6.D05G007505	3
GO:0016597	amino acid binding	0.292042	0.904765	PimaS6.D05G007789/PimaS6.A05G002763/PimaS6.D11G012328	3
GO:0042300	beta-amyrin synthase activity	0.292042	0.904765	PimaS6.D05G006319/PimaS6.D06G070336/PimaS6.A05G001323	3
GO:0080113	regulation of seed growth	0.292042	0.904765	PimaS6.D01G049364/PimaS6.A13G054412/PimaS6.A01G062106	3
GO:0019900	kinase binding	0.29294	0.904765	PimaS6.D09G038631/PimaS6.D10G031488/PimaS6.A03G073853/PimaS6.A03G073593/PimaS6.D01G050788/PimaS6.A02G082079	6
GO:0098655	cation transmembrane transport	0.293836	0.904765	PimaS6.D12G023850/PimaS6.A08G035145/PimaS6.D11G011719/PimaS6.D12G022833/PimaS6.A12G027288/PimaS6.A12G026325/PimaS6.D04G077642	7
GO:0000245	spliceosomal complex assembly	0.294897	0.904765	PimaS6.D06G070609/PimaS6.A06G073462	2
GO:0000418	RNA polymerase IV complex	0.294897	0.904765	PimaS6.D09G037713/PimaS6.1ZG086312	2
GO:0002213	defense response to insect	0.294897	0.904765	PimaS6.D11G011177/PimaS6.D09G038570	2
GO:0003374	dynamin family protein polymerization involved in mitochondrial fission	0.294897	0.904765	PimaS6.D13G045814/PimaS6.D13G045815	2
GO:0006090	pyruvate metabolic process	0.294897	0.904765	PimaS6.A10G043771/PimaS6.D10G031362	2
GO:0006497	protein lipidation	0.294897	0.904765	PimaS6.A13G053676/PimaS6.D13G047202	2
GO:0009880	embryonic pattern specification	0.294897	0.904765	PimaS6.D13G045861/PimaS6.A13G052221	2
GO:0016464	chloroplast protein-transporting ATPase activity	0.294897	0.904765	PimaS6.D12G023887/PimaS6.A12G027326	2
GO:0019430	removal of superoxide radicals	0.294897	0.904765	PimaS6.D03G079979/PimaS6.D11G012858	2
GO:0030623	U5 snRNA binding	0.294897	0.904765	PimaS6.D10G030861/PimaS6.D13G047982	2
GO:0031222	arabinan catabolic process	0.294897	0.904765	PimaS6.A10G044660/PimaS6.D04G078595	2
GO:0031623	receptor internalization	0.294897	0.904765	PimaS6.D13G045814/PimaS6.D13G045815	2
GO:0042819	vitamin B6 biosynthetic process	0.294897	0.904765	PimaS6.D04G078219/PimaS6.A04G085177	2
GO:0042823	pyridoxal phosphate biosynthetic process	0.294897	0.904765	PimaS6.D04G078219/PimaS6.A04G085177	2
GO:0048586	regulation of long-day photoperiodism, flowering	0.294897	0.904765	PimaS6.D10G029445/PimaS6.A05G002733	2
GO:0050803	regulation of synapse structure or activity	0.294897	0.904765	PimaS6.D13G045814/PimaS6.D13G045815	2
GO:0071365	cellular response to auxin stimulus	0.294897	0.904765	PimaS6.D12G024985/PimaS6.A05G002765	2
GO:0072659	protein localization to plasma membrane	0.294897	0.904765	PimaS6.D09G037739/PimaS6.A09G041126	2
GO:0080025	phosphatidylinositol-3,5-bisphosphate binding	0.294897	0.904765	PimaS6.A13G053676/PimaS6.D13G047202	2
GO:0080148	negative regulation of response to water deprivation	0.294897	0.904765	PimaS6.A11G017247/PimaS6.D11G012767	2
GO:1901000	regulation of response to salt stress	0.294897	0.904765	PimaS6.D13G047031/PimaS6.D01G051515	2
GO:1990381	ubiquitin-specific protease binding	0.294897	0.904765	PimaS6.A12G028272/PimaS6.D12G024836	2
GO:2000033	regulation of seed dormancy process	0.294897	0.904765	PimaS6.A12G026007/PimaS6.D02G055485	2
GO:0050661	NADP binding	0.296783	0.909077	PimaS6.A13G052430/PimaS6.A07G067667/PimaS6.A10G044030/PimaS6.D13G046057/PimaS6.D09G036599/PimaS6.A05G000401/PimaS6.A03G075268/PimaS6.D01G051398/PimaS6.D02G057496/PimaS6.A10G043277/PimaS6.D07G061580/PimaS6.D07G061667/PimaS6.D10G030141/PimaS6.D11G013432/PimaS6.A04G085890	15
GO:0019005	SCF ubiquitin ligase complex	0.302399	0.923767	PimaS6.D08G019992/PimaS6.D05G007791/PimaS6.A08G034342/PimaS6.D02G055495/PimaS6.A02G082323/PimaS6.D02G056292/PimaS6.A05G002765/PimaS6.A08G033877/PimaS6.D03G079898/PimaS6.A10G043309/PimaS6.D01G052076/PimaS6.D10G029224/PimaS6.A02G083211/PimaS6.A06G071075/PimaS6.A12G026641/PimaS6.A07G067546	16
GO:0009651	response to salt stress	0.303415	0.923767	PimaS6.D08G020114/PimaS6.A06G072668/PimaS6.A07G064914/PimaS6.A07G065002/PimaS6.A10G044452/PimaS6.D12G025470/PimaS6.A04G085240/PimaS6.D06G069698/PimaS6.D02G057804/PimaS6.D07G058819/PimaS6.D09G036447/PimaS6.A05G003805/PimaS6.A01G064202/PimaS6.A06G072973/PimaS6.D01G051154/PimaS6.D03G080316/PimaS6.A07G064811/PimaS6.A13G054604/PimaS6.D07G060557/PimaS6.D03G079967/PimaS6.D01G051515/PimaS6.A04G085177/Pim…	37
GO:0003872	6-phosphofructokinase activity	0.303531	0.923767	PimaS6.D07G058845/PimaS6.A07G064943/PimaS6.A07G065224/PimaS6.D05G005344	4
GO:0061615	glycolytic process through fructose-6-phosphate	0.303531	0.923767	PimaS6.D07G058845/PimaS6.A07G064943/PimaS6.A07G065224/PimaS6.D05G005344	4
GO:0006189	'de novo' IMP biosynthetic process	0.307944	0.934733	PimaS6.A13G053279/PimaS6.D01G051552/PimaS6.A12G026329/PimaS6.D11G011187/PimaS6.A01G064107	5
GO:0016881	acid-amino acid ligase activity	0.308551	0.934733	PimaS6.D11G010437/PimaS6.A13G052638/PimaS6.D05G009303/PimaS6.A05G004709/PimaS6.A11G018103/PimaS6.D02G057809/PimaS6.A05G004708	7
GO:0019887	protein kinase regulator activity	0.309109	0.934733	PimaS6.A05G001167/PimaS6.D05G006161/PimaS6.D12G024726/PimaS6.A01G062437/PimaS6.A11G018439/PimaS6.D03G080931	6
GO:2000028	regulation of photoperiodism, flowering	0.309109	0.934733	PimaS6.D05G006543/PimaS6.A10G044678/PimaS6.A05G001522/PimaS6.D05G006542/PimaS6.D09G037283/PimaS6.A11G015510	6
GO:0016592	mediator complex	0.310845	0.937671	PimaS6.D12G025440/PimaS6.D13G046616/PimaS6.D10G029445/PimaS6.A12G028873/PimaS6.A10G043203/PimaS6.A02G081832/PimaS6.A08G033383/PimaS6.D02G058127/PimaS6.A05G001556/PimaS6.A03G075910/PimaS6.A06G072276	11
GO:0016311	dephosphorylation	0.311071	0.937671	PimaS6.A06G071318/PimaS6.A02G082916/PimaS6.A05G000494/PimaS6.D05G005526/PimaS6.A04G085368/PimaS6.D03G079848/PimaS6.D10G030572/PimaS6.A02G082279/PimaS6.A07G066795/PimaS6.D05G008356/PimaS6.D10G029880/PimaS6.D09G037880/PimaS6.D12G025421/PimaS6.D10G032357/PimaS6.A10G043178/PimaS6.A10G044414/PimaS6.D01G050914/PimaS6.D02G056242/PimaS6.D06G067756/PimaS6.A13G054200/PimaS6.A01G063499/PimaS6.A05G004219/Pim…	38
GO:0000407	phagophore assembly site	0.317564	0.943212	PimaS6.D01G051154/PimaS6.A05G004694/PimaS6.A08G035246	3
GO:0006515	protein quality control for misfolded or incompletely synthesized proteins	0.317564	0.943212	PimaS6.D11G013134/PimaS6.A11G014720/PimaS6.D11G011160	3
GO:0006873	cellular ion homeostasis	0.317564	0.943212	PimaS6.D08G020114/PimaS6.A05G002171/PimaS6.A11G015856	3
GO:0008157	protein phosphatase 1 binding	0.317564	0.943212	PimaS6.A04G085002/PimaS6.A07G065867/PimaS6.D09G038200	3
GO:0008515	sucrose transmembrane transporter activity	0.317564	0.943212	PimaS6.A02G082228/PimaS6.A05G002481/PimaS6.D05G007505	3
GO:0009785	blue light signaling pathway	0.317564	0.943212	PimaS6.D03G080876/PimaS6.D05G007626/PimaS6.A05G002598	3
GO:0010030	positive regulation of seed germination	0.317564	0.943212	PimaS6.A07G064811/PimaS6.D12G022858/PimaS6.A03G074567	3
GO:0010051	xylem and phloem pattern formation	0.317564	0.943212	PimaS6.D01G050334/PimaS6.A05G002458/PimaS6.A04G085103	3
GO:0030688	preribosome, small subunit precursor	0.317564	0.943212	PimaS6.D01G050235/PimaS6.D05G006650/PimaS6.A07G067431	3
GO:0071555	cell wall organization	0.319496	0.943212	PimaS6.D04G078477/PimaS6.D02G056657/PimaS6.D05G008841/PimaS6.A05G003758/PimaS6.A12G027756/PimaS6.A12G028593/PimaS6.A05G001879/PimaS6.D05G007472/PimaS6.D13G046087/PimaS6.A05G000071/PimaS6.A12G026922/PimaS6.D05G005095/PimaS6.A02G082603/PimaS6.D03G079637/PimaS6.D08G021498/PimaS6.A13G052459/PimaS6.A12G028372/PimaS6.D11G013759/PimaS6.A02G082535/PimaS6.A11G015901/PimaS6.A08G033075/PimaS6.D08G021312/Pim…	30
GO:0006352	DNA-templated transcription, initiation	0.320701	0.943212	PimaS6.D05G009704/PimaS6.A11G017685/PimaS6.D11G011825/PimaS6.A04G084922/PimaS6.D11G012711/PimaS6.A11G018413/PimaS6.D11G013967/PimaS6.D12G025451	8
GO:0016126	sterol biosynthetic process	0.323404	0.943212	PimaS6.A05G002109/PimaS6.D05G007129/PimaS6.A01G063182/PimaS6.A04G085689/PimaS6.D01G050546/PimaS6.D03G079364/PimaS6.D11G013282	7
GO:0005987	sucrose catabolic process	0.324572	0.943212	PimaS6.D05G007348/PimaS6.D01G050659/PimaS6.A08G035435/PimaS6.A01G063271	4
GO:0008083	growth factor activity	0.326203	0.943212	PimaS6.A12G026798/PimaS6.D12G023274/PimaS6.A01G064383/PimaS6.D01G051819/PimaS6.D06G067965	5
GO:0008970	phospholipase A1 activity	0.326203	0.943212	PimaS6.A13G054534/PimaS6.D11G011177/PimaS6.A11G015703/PimaS6.A13G054533/PimaS6.A05G001816	5
GO:0034485	phosphatidylinositol-3,4,5-trisphosphate 5-phosphatase activity	0.326203	0.943212	PimaS6.D12G024995/PimaS6.A12G028427/PimaS6.A09G039617/PimaS6.D07G061473/PimaS6.A10G043970	5
GO:0003979	UDP-glucose 6-dehydrogenase activity	0.329352	0.943212	PimaS6.A07G065529/PimaS6.D07G059419	2
GO:0004067	asparaginase activity	0.329352	0.943212	PimaS6.D06G067924/PimaS6.A06G070894	2
GO:0004623	phospholipase A2 activity	0.329352	0.943212	PimaS6.A13G054534/PimaS6.A13G054533	2
GO:0004806	triglyceride lipase activity	0.329352	0.943212	PimaS6.A12G026007/PimaS6.D01G048938	2
GO:0006228	UTP biosynthetic process	0.329352	0.943212	PimaS6.A09G041771/PimaS6.D09G039233	2
GO:0006266	DNA ligation	0.329352	0.943212	PimaS6.A06G071318/PimaS6.D11G011851	2
GO:0006828	manganese ion transport	0.329352	0.943212	PimaS6.D03G079316/PimaS6.D04G077642	2
GO:0008409	5'-3' exonuclease activity	0.329352	0.943212	PimaS6.D01G049876/PimaS6.A03G074268	2
GO:0008798	beta-aspartyl-peptidase activity	0.329352	0.943212	PimaS6.D06G067924/PimaS6.A06G070894	2
GO:0010016	shoot system morphogenesis	0.329352	0.943212	PimaS6.A10G044344/PimaS6.D11G013966	2
GO:0010093	specification of floral organ identity	0.329352	0.943212	PimaS6.D10G030341/PimaS6.A05G002974	2
GO:0010332	response to gamma radiation	0.329352	0.943212	PimaS6.A13G054582/PimaS6.A12G028364	2
GO:0010942	positive regulation of cell death	0.329352	0.943212	PimaS6.A12G028141/PimaS6.A01G062552	2
GO:0016075	rRNA catabolic process	0.329352	0.943212	PimaS6.D03G079639/PimaS6.D08G019089	2
GO:0016120	carotene biosynthetic process	0.329352	0.943212	PimaS6.D05G005383/PimaS6.A05G000350	2
GO:0070531	BRCA1-A complex	0.329352	0.943212	PimaS6.D05G005525/PimaS6.A05G000493	2
GO:0071395	cellular response to jasmonic acid stimulus	0.329352	0.943212	PimaS6.D01G049617/PimaS6.D01G049620	2
GO:0008324	cation transmembrane transporter activity	0.338367	0.959545	PimaS6.D12G023850/PimaS6.D11G013277/PimaS6.D01G052044/PimaS6.A09G041489/PimaS6.D09G038263/PimaS6.A12G027288/PimaS6.D04G077642	7
GO:0071421	manganese ion transmembrane transport	0.341846	0.959545	PimaS6.D03G079316/PimaS6.A02G083519/PimaS6.D05G007753/PimaS6.A05G001365/PimaS6.A11G017060/PimaS6.A13G052437	6
GO:0008878	glucose-1-phosphate adenylyltransferase activity	0.34311	0.959545	PimaS6.A05G002204/PimaS6.D13G046130/PimaS6.D06G067774	3
GO:0009097	isoleucine biosynthetic process	0.34311	0.959545	PimaS6.A13G052430/PimaS6.D10G029197/PimaS6.D13G046057	3
GO:0016104	triterpenoid biosynthetic process	0.34311	0.959545	PimaS6.D05G006319/PimaS6.D06G070336/PimaS6.A05G001323	3
GO:0016604	nuclear body	0.34311	0.959545	PimaS6.D13G047031/PimaS6.A10G044678/PimaS6.A11G015510	3
GO:0016817	hydrolase activity, acting on acid anhydrides	0.34311	0.959545	PimaS6.A13G052227/PimaS6.D13G045866/PimaS6.D13G045867	3
GO:0031348	negative regulation of defense response	0.34311	0.959545	PimaS6.D12G024980/PimaS6.A07G067217/PimaS6.A09G041126	3
GO:0031386	protein tag	0.34311	0.959545	PimaS6.A04G083955/PimaS6.A13G054088/PimaS6.D13G047620	3
GO:0043295	glutathione binding	0.34311	0.959545	PimaS6.D11G011747/PimaS6.A11G016276/PimaS6.A10G044801	3
GO:0046912	acyltransferase, acyl groups converted into alkyl on transfer	0.34311	0.959545	PimaS6.A10G044173/PimaS6.D10G030853/PimaS6.A11G015115	3
GO:0050801	ion homeostasis	0.34311	0.959545	PimaS6.D02G056967/PimaS6.A03G074823/PimaS6.A06G071863	3
GO:0004565	beta-galactosidase activity	0.34344	0.959545	PimaS6.A05G001549/PimaS6.D05G006566/PimaS6.A07G064794/PimaS6.A10G044070/PimaS6.D10G030989/PimaS6.D10G029864/PimaS6.D07G058702/PimaS6.A11G017792/PimaS6.D06G068288	9
GO:0009725	response to hormone	0.34344	0.959545	PimaS6.A01G063031/PimaS6.D01G050334/PimaS6.A08G033666/PimaS6.D05G006862/PimaS6.A05G001844/PimaS6.A09G041332/PimaS6.D05G005427/PimaS6.A09G040813/PimaS6.D09G038092	9
GO:0097502	mannosylation	0.34344	0.959545	PimaS6.A02G081921/PimaS6.A11G017345/PimaS6.A11G016228/PimaS6.D11G011705/PimaS6.D11G012862/PimaS6.A09G039345/PimaS6.D13G047995/PimaS6.D04G077280/PimaS6.D01G050040	9
GO:0009809	lignin biosynthetic process	0.344567	0.959545	PimaS6.D04G076553/PimaS6.A01G064302/PimaS6.D06G069830/PimaS6.D11G012408/PimaS6.D03G079597	5
GO:0000978	RNA polymerase II cis-regulatory region sequence-specific DNA binding	0.345027	0.959545	PimaS6.A10G044300/PimaS6.D10G030708/PimaS6.D05G007321/PimaS6.A05G002294/PimaS6.A03G075988/PimaS6.D12G022325/PimaS6.D05G006958/PimaS6.A12G025816/PimaS6.D01G051515/PimaS6.A05G002458/PimaS6.A10G045303/PimaS6.A13G054412/PimaS6.D04G077710/PimaS6.A08G034404/PimaS6.D05G007482/PimaS6.A13G053821/PimaS6.D09G037795/PimaS6.D08G021423/PimaS6.A05G001200/PimaS6.A11G016622/PimaS6.A06G072319/PimaS6.A04G085103/Pim…	26
GO:0016117	carotenoid biosynthetic process	0.3457	0.959545	PimaS6.1ZG086800/PimaS6.D05G005383/PimaS6.A05G000350/PimaS6.A01G063323	4
GO:0034976	response to endoplasmic reticulum stress	0.3457	0.959545	PimaS6.A12G028733/PimaS6.D03G079015/PimaS6.D12G025295/PimaS6.D05G008213	4
GO:0045505	dynein intermediate chain binding	0.3457	0.959545	PimaS6.A06G071522/PimaS6.D10G029413/PimaS6.D06G068518/PimaS6.A10G042722	4
GO:1903830	magnesium ion transmembrane transport	0.3457	0.959545	PimaS6.D07G058820/PimaS6.A11G016857/PimaS6.A03G076169/PimaS6.A03G076302	4
GO:0015698	inorganic anion transport	0.356476	0.975814	PimaS6.D02G056967/PimaS6.A03G074823/PimaS6.A12G027359/PimaS6.A13G052665/PimaS6.A05G002171/PimaS6.A12G027909/PimaS6.D12G023915/PimaS6.D13G046291/PimaS6.D02G056896	9
GO:0004439	phosphatidylinositol-4,5-bisphosphate 5-phosphatase activity	0.358349	0.975814	PimaS6.D12G024995/PimaS6.A12G028427/PimaS6.A09G039617/PimaS6.D07G061473/PimaS6.A10G043970/PimaS6.A06G071596	6
GO:0030968	endoplasmic reticulum unfolded protein response	0.358349	0.975814	PimaS6.A12G028272/PimaS6.D12G024836/PimaS6.D03G079933/PimaS6.D03G079015/PimaS6.A02G082980/PimaS6.A13G052695	6
GO:0042803	protein homodimerization activity	0.358591	0.975814	PimaS6.D04G076415/PimaS6.D13G047031/PimaS6.A11G016221/PimaS6.D05G007472/PimaS6.D07G059262/PimaS6.D10G029197/PimaS6.D11G013248/PimaS6.D11G012722/PimaS6.D11G011638/PimaS6.A12G026434/PimaS6.A10G044678/PimaS6.A13G054412/PimaS6.A04G085177/PimaS6.D04G077710/PimaS6.D02G056266/PimaS6.D10G030496/PimaS6.A12G028864/PimaS6.D01G050788/PimaS6.A12G027711/PimaS6.A13G054402/PimaS6.D04G078080/PimaS6.D13G047951	22
GO:0046873	metal ion transmembrane transporter activity	0.360575	0.975814	PimaS6.D03G079316/PimaS6.A05G000475/PimaS6.A02G083519/PimaS6.D05G007753/PimaS6.D12G023850/PimaS6.A05G001365/PimaS6.A13G052677/PimaS6.D11G011719/PimaS6.D01G050842/PimaS6.D01G049210/PimaS6.D01G050154/PimaS6.A01G062864/PimaS6.A11G017060/PimaS6.A07G065698	14
GO:0006813	potassium ion transport	0.362385	0.975814	PimaS6.A05G001257/PimaS6.D05G006258/PimaS6.A03G076270/PimaS6.D02G058494/PimaS6.D12G022826/PimaS6.D07G058601/PimaS6.D13G046156/PimaS6.A01G063513	8
GO:0015079	potassium ion transmembrane transporter activity	0.362385	0.975814	PimaS6.D11G013277/PimaS6.A01G063456/PimaS6.D02G058494/PimaS6.D12G022826/PimaS6.D04G078532/PimaS6.D04G077063/PimaS6.D09G036485/PimaS6.A01G063513	8
GO:0010029	regulation of seed germination	0.362993	0.975814	PimaS6.D13G047031/PimaS6.A07G064811/PimaS6.A12G026007/PimaS6.A10G044678/PimaS6.A04G085097	5
GO:0042542	response to hydrogen peroxide	0.363113	0.975814	PimaS6.A05G003805/PimaS6.D01G050213/PimaS6.A09G041518/PimaS6.A08G034779/PimaS6.A10G045503/PimaS6.D05G005888/PimaS6.D02G056266/PimaS6.A09G041457/PimaS6.A05G001098/PimaS6.A08G032839	10
GO:0004345	glucose-6-phosphate dehydrogenase activity	0.363319	0.975814	PimaS6.D09G036599/PimaS6.D11G013432	2
GO:0006183	GTP biosynthetic process	0.363319	0.975814	PimaS6.A09G041771/PimaS6.D09G039233	2
GO:0009898	cytoplasmic side of plasma membrane	0.363319	0.975814	PimaS6.D03G080876/PimaS6.A05G000587	2
GO:0010540	basipetal auxin transport	0.363319	0.975814	PimaS6.A05G003373/PimaS6.A06G071102	2
GO:0019825	oxygen binding	0.363319	0.975814	PimaS6.D04G078761/PimaS6.A09G041261	2
GO:0034657	GID complex	0.363319	0.975814	PimaS6.A05G004168/PimaS6.D04G077445	2
GO:0042372	phylloquinone biosynthetic process	0.363319	0.975814	PimaS6.D02G057162/PimaS6.D02G058077	2
GO:0045053	protein retention in Golgi apparatus	0.363319	0.975814	PimaS6.A11G016633/PimaS6.D11G012112	2
GO:0045277	respiratory chain complex IV	0.363319	0.975814	PimaS6.D05G005622/PimaS6.D06G068742	2
GO:0055075	potassium ion homeostasis	0.363319	0.975814	PimaS6.D05G006258/PimaS6.A11G017388	2
GO:0071260	cellular response to mechanical stimulus	0.363319	0.975814	PimaS6.A03G074339/PimaS6.D10G029643	2
GO:1905538	polysome binding	0.363319	0.975814	PimaS6.D06G068530/PimaS6.D13G048465	2
GO:0000160	phosphorelay signal transduction system	0.364283	0.975814	PimaS6.D03G081356/PimaS6.A03G075130/PimaS6.A11G014571/PimaS6.D02G055873/PimaS6.D08G021048/PimaS6.D11G013248/PimaS6.D11G011638/PimaS6.A08G034892/PimaS6.A10G044678/PimaS6.A01G063679/PimaS6.A07G066840/PimaS6.D09G038325/PimaS6.D05G008365/PimaS6.D12G023990/PimaS6.D11G011066/PimaS6.A06G071223/PimaS6.D05G005956/PimaS6.D04G076358/PimaS6.D04G076374/PimaS6.D05G005610/PimaS6.D05G005735	21
GO:0010118	stomatal movement	0.366849	0.975814	PimaS6.A08G035050/PimaS6.A11G017247/PimaS6.D11G012767/PimaS6.A03G073515	4
GO:0015693	magnesium ion transport	0.366849	0.975814	PimaS6.D07G058820/PimaS6.A11G016857/PimaS6.A03G076169/PimaS6.A03G076302	4
GO:0051213	dioxygenase activity	0.366849	0.975814	PimaS6.A12G028827/PimaS6.A08G035697/PimaS6.A09G041605/PimaS6.A13G052427	4
GO:0102229	amylopectin maltohydrolase activity	0.366849	0.975814	PimaS6.A12G028444/PimaS6.D02G057932/PimaS6.A10G042767/PimaS6.1ZG088142	4
GO:0006470	protein dephosphorylation	0.367355	0.975814	PimaS6.D11G012267/PimaS6.A03G075959/PimaS6.A13G052351/PimaS6.D02G058177/PimaS6.A06G071318/PimaS6.A13G055288/PimaS6.D09G038478/PimaS6.A13G052642/PimaS6.A09G040186/PimaS6.D13G046271/PimaS6.D06G069090/PimaS6.A11G017045/PimaS6.A08G035398/PimaS6.A03G073936/PimaS6.A06G072058/PimaS6.A05G001222/PimaS6.D11G011250/PimaS6.A02G082321/PimaS6.1ZG086383/PimaS6.A08G033275/PimaS6.D07G058993/PimaS6.D12G025421/Pima…	41
GO:0015914	phospholipid transport	0.36853	0.975814	PimaS6.D12G024525/PimaS6.A12G027969/PimaS6.A05G004383/PimaS6.D05G007253/PimaS6.D10G031903/PimaS6.A02G083663/PimaS6.A05G002229	7
GO:0009228	thiamine biosynthetic process	0.368572	0.975814	PimaS6.D06G069803/PimaS6.A06G072688/PimaS6.D03G080669	3
GO:0009269	response to desiccation	0.368572	0.975814	PimaS6.A06G072668/PimaS6.A10G044725/PimaS6.A07G067155	3
GO:0009636	response to toxic substance	0.368572	0.975814	PimaS6.D11G011747/PimaS6.A11G016276/PimaS6.A10G044801	3
GO:0010628	positive regulation of gene expression	0.368572	0.975814	PimaS6.A07G067129/PimaS6.D07G061091/PimaS6.D06G069478	3
GO:0045736	negative regulation of cyclin-dependent protein serine/threonine kinase activity	0.368572	0.975814	PimaS6.D12G023143/PimaS6.A12G026607/PimaS6.D10G030334	3
GO:0009845	seed germination	0.369572	0.977095	PimaS6.A02G082434/PimaS6.D05G007828/PimaS6.A11G015856/PimaS6.D05G007349/PimaS6.A03G076100/PimaS6.D07G059252/PimaS6.D05G007145/PimaS6.D08G019860/PimaS6.D11G013326	9
GO:0004180	carboxypeptidase activity	0.373438	0.985938	PimaS6.D13G046193/PimaS6.A13G052577/PimaS6.A09G040536/PimaS6.D01G051764/PimaS6.D10G032014/PimaS6.A01G064333/PimaS6.A09G041428/PimaS6.D09G037367/PimaS6.D08G020608/PimaS6.D05G007145/PimaS6.A10G045118/PimaS6.A05G002430	12
GO:0051603	proteolysis involved in cellular protein catabolic process	0.377544	0.995392	PimaS6.D02G056619/PimaS6.D06G068892/PimaS6.A06G071881/PimaS6.A03G076183/PimaS6.D01G050496/PimaS6.D08G021213/PimaS6.A06G071697/PimaS6.D05G007193/PimaS6.D02G058404/PimaS6.A01G063143/PimaS6.D10G029752/PimaS6.D05G005897/PimaS6.A05G002173	13
GO:0030286	dynein complex	0.381437	1	PimaS6.A06G071522/PimaS6.D10G029413/PimaS6.D06G068518/PimaS6.A10G042722/PimaS6.A09G041167	5
GO:1905039	carboxylic acid transmembrane transport	0.381437	1	PimaS6.D07G060968/PimaS6.A05G004039/PimaS6.A07G066955/PimaS6.D04G077300/PimaS6.D03G079018	5
GO:2000022	regulation of jasmonic acid mediated signaling pathway	0.383681	1	PimaS6.D04G076526/PimaS6.A07G066432/PimaS6.D13G045841/PimaS6.A09G039384/PimaS6.D10G029445/PimaS6.D07G059587/PimaS6.D09G036182	7
GO:0000122	negative regulation of transcription by RNA polymerase II	0.387957	1	PimaS6.D02G056278/PimaS6.A11G014500/PimaS6.A08G034096/PimaS6.D01G049155	4
GO:0006366	transcription by RNA polymerase II	0.387957	1	PimaS6.1ZG086264/PimaS6.1ZG086261/PimaS6.1ZG086311/PimaS6.1ZG086312	4
GO:0010218	response to far red light	0.387957	1	PimaS6.D13G047031/PimaS6.A10G044678/PimaS6.A11G015510/PimaS6.A07G067155	4
GO:0016161	beta-amylase activity	0.387957	1	PimaS6.A12G028444/PimaS6.D02G057932/PimaS6.A10G042767/PimaS6.1ZG088142	4
GO:0006772	thiamine metabolic process	0.393848	1	PimaS6.D06G069803/PimaS6.A06G072688/PimaS6.D03G080669	3
GO:0006783	heme biosynthetic process	0.393848	1	PimaS6.D04G076883/PimaS6.A05G004560/PimaS6.A11G017143	3
GO:0009901	anther dehiscence	0.393848	1	PimaS6.A10G043100/PimaS6.A05G002458/PimaS6.D07G060966	3
GO:0016615	malate dehydrogenase activity	0.393848	1	PimaS6.D01G051474/PimaS6.A01G064036/PimaS6.D04G076456	3
GO:0030154	cell differentiation	0.395892	1	PimaS6.D12G022952/PimaS6.A12G026798/PimaS6.A12G026444/PimaS6.D12G023274/PimaS6.D07G059122/PimaS6.D09G036803/PimaS6.A01G064383/PimaS6.D12G024981/PimaS6.D01G051819/PimaS6.D06G067965/PimaS6.D10G030341/PimaS6.A03G074956	12
GO:0006741	NADP biosynthetic process	0.396605	1	PimaS6.D03G079874/PimaS6.A02G082892	2
GO:0009052	pentose-phosphate shunt, non-oxidative branch	0.396605	1	PimaS6.A07G065477/PimaS6.D01G051087	2
GO:0009526	plastid envelope	0.396605	1	PimaS6.D03G079427/PimaS6.A09G041261	2
GO:0009554	megasporogenesis	0.396605	1	PimaS6.D12G023206/PimaS6.A12G027009	2
GO:0009938	negative regulation of gibberellic acid mediated signaling pathway	0.396605	1	PimaS6.D02G055485/PimaS6.A07G065081	2
GO:0009986	cell surface	0.396605	1	PimaS6.D03G080876/PimaS6.D12G022809	2
GO:0010072	primary shoot apical meristem specification	0.396605	1	PimaS6.A05G000646/PimaS6.D05G005669	2
GO:0010268	brassinosteroid homeostasis	0.396605	1	PimaS6.D11G012014/PimaS6.D06G069963	2
GO:0010492	maintenance of shoot apical meristem identity	0.396605	1	PimaS6.A05G000621/PimaS6.D05G005600	2
GO:0016558	protein import into peroxisome matrix	0.396605	1	PimaS6.A11G014720/PimaS6.D11G013025	2
GO:0017038	protein import	0.396605	1	PimaS6.D12G023887/PimaS6.A12G027326	2
GO:0019674	NAD metabolic process	0.396605	1	PimaS6.D03G079874/PimaS6.A02G082892	2
GO:0031262	Ndc80 complex	0.396605	1	PimaS6.A12G025938/PimaS6.D12G022458	2
GO:0042218	1-aminocyclopropane-1-carboxylate biosynthetic process	0.396605	1	PimaS6.A05G000323/PimaS6.A11G014991	2
GO:0044613	nuclear pore central transport channel	0.396605	1	PimaS6.A05G001958/PimaS6.D05G006973	2
GO:0050567	glutaminyl-tRNA synthase (glutamine-hydrolyzing) activity	0.396605	1	PimaS6.A11G017760/PimaS6.D11G013281	2
GO:0080183	response to photooxidative stress	0.396605	1	PimaS6.D03G080749/PimaS6.D02G058564	2
GO:0043424	protein histidine kinase binding	0.398847	1	PimaS6.D12G024455/PimaS6.A12G027910/PimaS6.D03G080312/PimaS6.A03G074410/PimaS6.A07G066840/PimaS6.D05G008365/PimaS6.D05G005956	7
GO:0035335	peptidyl-tyrosine dephosphorylation	0.404533	1	PimaS6.A06G071318/PimaS6.A07G066795/PimaS6.D12G024981/PimaS6.A09G041287/PimaS6.A06G071596/PimaS6.D07G059626/PimaS6.D07G061080/PimaS6.A07G067086	8
GO:0005384	manganese ion transmembrane transporter activity	0.408966	1	PimaS6.D03G079316/PimaS6.D05G007753/PimaS6.A05G001365/PimaS6.A13G052437	4
GO:0009931	calcium-dependent protein serine/threonine kinase activity	0.408966	1	PimaS6.D03G079097/PimaS6.D03G079967/PimaS6.A05G004556/PimaS6.D02G056164	4
GO:0016208	AMP binding	0.408966	1	PimaS6.A10G044661/PimaS6.A01G062437/PimaS6.D02G056660/PimaS6.A11G018439	4
GO:0016671	oxidoreductase activity, acting on a sulfur group of donors, disulfide as acceptor	0.408966	1	PimaS6.A11G016536/PimaS6.A08G033483/PimaS6.D03G079979/PimaS6.D12G022755	4
GO:0034204	lipid translocation	0.408966	1	PimaS6.D12G024525/PimaS6.A12G027969/PimaS6.A05G004383/PimaS6.D10G031903	4
GO:0051287	NAD binding	0.409998	1	PimaS6.A07G067509/PimaS6.A07G065529/PimaS6.A13G052430/PimaS6.D13G047152/PimaS6.A07G067667/PimaS6.D13G046057/PimaS6.D07G059419/PimaS6.A03G073729/PimaS6.A03G075268/PimaS6.D01G051330/PimaS6.A13G054005/PimaS6.D02G057496/PimaS6.A10G043277/PimaS6.D07G061580/PimaS6.A01G063893/PimaS6.D07G061667/PimaS6.D10G030141/PimaS6.A11G015920	18
GO:0000413	protein peptidyl-prolyl isomerization	0.416046	1	PimaS6.D04G078359/PimaS6.D10G030328/PimaS6.A04G085315/PimaS6.A01G063823/PimaS6.A12G026205/PimaS6.D01G051266/PimaS6.D05G005063/PimaS6.A10G043587/PimaS6.A10G045637/PimaS6.D05G007609/PimaS6.A11G015280/PimaS6.D13G048511/PimaS6.A12G026778/PimaS6.A11G018051/PimaS6.A01G064336/PimaS6.D08G019525	16
GO:0098656	anion transmembrane transport	0.418219	1	PimaS6.A13G052665/PimaS6.D06G069926/PimaS6.A12G027909/PimaS6.D13G046291/PimaS6.D02G056896	5
GO:0003333	amino acid transmembrane transport	0.418849	1	PimaS6.D04G078172/PimaS6.A09G040849/PimaS6.D09G037602	3
GO:0005982	starch metabolic process	0.418849	1	PimaS6.A08G034369/PimaS6.D01G050659/PimaS6.A02G082607	3
GO:0008422	beta-glucosidase activity	0.418849	1	PimaS6.D12G025470/PimaS6.D06G069830/PimaS6.A09G040286	3
GO:0031012	extracellular matrix	0.418849	1	PimaS6.A12G026798/PimaS6.D05G008700/PimaS6.D11G010139	3
GO:0032266	phosphatidylinositol-3-phosphate binding	0.418849	1	PimaS6.A13G053676/PimaS6.D13G047202/PimaS6.D09G039240	3
GO:1902476	chloride transmembrane transport	0.418849	1	PimaS6.D12G022406/PimaS6.A05G000161/PimaS6.A12G025887	3
GO:0046686	response to cadmium ion	0.424532	1	PimaS6.A05G002308/PimaS6.D01G050213/PimaS6.A11G016276/PimaS6.D09G038570/PimaS6.A12G025928/PimaS6.A01G062299	6
GO:0000813	ESCRT I complex	0.42906	1	PimaS6.A05G001919/PimaS6.D05G006934	2
GO:0009088	threonine biosynthetic process	0.42906	1	PimaS6.A13G052430/PimaS6.D13G046057	2
GO:0018106	peptidyl-histidine phosphorylation	0.42906	1	PimaS6.A01G063679/PimaS6.A07G066840	2
GO:0019740	nitrogen utilization	0.42906	1	PimaS6.D10G030539/PimaS6.D04G078260	2
GO:0038199	ethylene receptor activity	0.42906	1	PimaS6.D02G055873/PimaS6.D12G023990	2
GO:0051510	regulation of unidimensional cell growth	0.42906	1	PimaS6.D01G049733/PimaS6.A09G041063	2
GO:1902025	nitrate import	0.42906	1	PimaS6.D05G006799/PimaS6.D03G079239	2
GO:0004683	calmodulin-dependent protein kinase activity	0.429823	1	PimaS6.D03G079097/PimaS6.D03G079967/PimaS6.A05G004556/PimaS6.D02G056164	4
GO:0016018	cyclosporin A binding	0.429823	1	PimaS6.D10G030328/PimaS6.D01G051266/PimaS6.A10G043587/PimaS6.A10G045637	4
GO:0033897	ribonuclease T2 activity	0.429823	1	PimaS6.A10G044825/PimaS6.D06G070253/PimaS6.A11G016110/PimaS6.D10G030712	4
GO:0003755	peptidyl-prolyl cis-trans isomerase activity	0.434264	1	PimaS6.D04G078359/PimaS6.D10G030328/PimaS6.A04G085315/PimaS6.A01G063823/PimaS6.A12G026205/PimaS6.D01G051266/PimaS6.D05G005063/PimaS6.A10G043587/PimaS6.A10G045637/PimaS6.D05G007609/PimaS6.A11G015280/PimaS6.A12G026778/PimaS6.A11G018051/PimaS6.A01G064336/PimaS6.D08G019525	15
GO:0008381	mechanosensitive ion channel activity	0.43648	1	PimaS6.D08G020386/PimaS6.D01G049400/PimaS6.A03G074339/PimaS6.A12G028359/PimaS6.D10G029643	5
GO:0051453	regulation of intracellular pH	0.43648	1	PimaS6.D06G069926/PimaS6.D09G036414/PimaS6.D08G019041/PimaS6.A09G039576/PimaS6.A11G017388	5
GO:0004467	long-chain fatty acid-CoA ligase activity	0.443496	1	PimaS6.D09G036958/PimaS6.A09G040150/PimaS6.A07G065768	3
GO:0019318	hexose metabolic process	0.443496	1	PimaS6.A05G004441/PimaS6.A06G071576/PimaS6.A03G074764	3
GO:0045036	protein targeting to chloroplast	0.443496	1	PimaS6.A13G052227/PimaS6.D13G045866/PimaS6.D13G045867	3
GO:0055046	microgametogenesis	0.443496	1	PimaS6.D01G051154/PimaS6.D09G038864/PimaS6.D05G005897	3
GO:0018105	peptidyl-serine phosphorylation	0.444212	1	PimaS6.D03G079097/PimaS6.D03G079967/PimaS6.A05G004556/PimaS6.D06G068541/PimaS6.D02G056164/PimaS6.A09G041594/PimaS6.D11G011080	7
GO:0007031	peroxisome organization	0.450476	1	PimaS6.A11G015396/PimaS6.D04G076592/PimaS6.D05G007272/PimaS6.D11G013025	4
GO:0016624	oxidoreductase activity, acting on the aldehyde or oxo group of donors, disulfide as acceptor	0.450476	1	PimaS6.A05G002761/PimaS6.A05G004646/PimaS6.D05G007787/PimaS6.D04G076791	4
GO:0140056	organelle localization by membrane tethering	0.450476	1	PimaS6.A09G041126/PimaS6.A11G017331/PimaS6.A04G084575/PimaS6.D09G037896	4
GO:0000045	autophagosome assembly	0.454609	1	PimaS6.D01G051154/PimaS6.D07G060488/PimaS6.A07G066556/PimaS6.D11G011080/PimaS6.A05G004694	5
GO:0005665	RNA polymerase II, core complex	0.454609	1	PimaS6.1ZG086264/PimaS6.1ZG086261/PimaS6.1ZG086311/PimaS6.1ZG086312/PimaS6.A03G075396	5
GO:0006623	protein targeting to vacuole	0.45922	1	PimaS6.A11G016633/PimaS6.D12G022851/PimaS6.A12G026344/PimaS6.D04G078063/PimaS6.D11G012112/PimaS6.A11G018297/PimaS6.A08G035870	7
GO:0003955	NAD(P)H dehydrogenase (quinone) activity	0.460562	1	PimaS6.D05G009475/PimaS6.D03G080655	2
GO:0006165	nucleoside diphosphate phosphorylation	0.460562	1	PimaS6.A09G041771/PimaS6.D09G039233	2
GO:0006672	ceramide metabolic process	0.460562	1	PimaS6.A13G052532/PimaS6.A07G066391	2
GO:0007043	cell-cell junction assembly	0.460562	1	PimaS6.D11G014218/PimaS6.A11G018606	2
GO:0008198	ferrous iron binding	0.460562	1	PimaS6.A09G041518/PimaS6.D01G050914	2
GO:0016763	pentosyltransferase activity	0.460562	1	PimaS6.D06G069803/PimaS6.A06G072688	2
GO:0019375	galactolipid biosynthetic process	0.460562	1	PimaS6.A01G064302/PimaS6.D01G051733	2
GO:0030574	collagen catabolic process	0.460562	1	PimaS6.D05G008700/PimaS6.D11G010139	2
GO:0035145	exon-exon junction complex	0.460562	1	PimaS6.A09G040691/PimaS6.D09G037518	2
GO:0099023	vesicle tethering complex	0.460562	1	PimaS6.D12G022851/PimaS6.A12G026344	2
GO:0102210	rhamnogalacturonan endolyase activity	0.460562	1	PimaS6.D03G079406/PimaS6.A02G083427	2
GO:1905392	plant organ morphogenesis	0.460562	1	PimaS6.A12G026798/PimaS6.D08G019860	2
GO:1990641	response to iron ion starvation	0.460562	1	PimaS6.A08G035697/PimaS6.D08G019116	2
GO:0012505	endomembrane system	0.461625	1	PimaS6.A10G044224/PimaS6.A09G041126/PimaS6.D05G007424/PimaS6.D03G080133/PimaS6.A11G016650/PimaS6.A07G066172/PimaS6.D04G078063/PimaS6.A04G085177/PimaS6.A02G081764	9
GO:0019252	starch biosynthetic process	0.462403	1	PimaS6.A05G002204/PimaS6.D05G006476/PimaS6.D10G029613/PimaS6.A02G082607/PimaS6.A10G045522/PimaS6.D03G079676/PimaS6.A09G041645/PimaS6.D13G046130/PimaS6.D09G036272/PimaS6.D06G067774	10
GO:0001666	response to hypoxia	0.467719	1	PimaS6.D05G006647/PimaS6.D04G078761/PimaS6.D02G056266	3
GO:0033617	mitochondrial cytochrome c oxidase assembly	0.467719	1	PimaS6.D02G055853/PimaS6.A02G081896/PimaS6.A10G043973	3
GO:0071586	CAAX-box protein processing	0.467719	1	PimaS6.A02G082821/PimaS6.D13G046568/PimaS6.D04G078991	3
GO:0006098	pentose-phosphate shunt	0.470881	1	PimaS6.A13G053169/PimaS6.A07G065477/PimaS6.D06G068239/PimaS6.A04G085890	4
GO:0034605	cellular response to heat	0.474138	1	PimaS6.D12G024314/PimaS6.A04G085240/PimaS6.A12G027776/PimaS6.A09G039416/PimaS6.A03G074464/PimaS6.D03G080381/PimaS6.D13G047951	7
GO:0005741	mitochondrial outer membrane	0.474477	1	PimaS6.D13G046593/PimaS6.A13G052665/PimaS6.D12G024679/PimaS6.A12G027909/PimaS6.D07G060546/PimaS6.D13G046291/PimaS6.A07G067328/PimaS6.D02G056896	8
GO:0042626	ATPase-coupled transmembrane transporter activity	0.485608	1	PimaS6.D07G059193/PimaS6.D11G013459/PimaS6.D07G059192/PimaS6.A07G065293/PimaS6.D11G010220/PimaS6.D08G020928/PimaS6.A12G028009/PimaS6.D11G013457/PimaS6.D12G022805/PimaS6.D13G047581/PimaS6.D07G060557/PimaS6.D11G012464/PimaS6.A01G063257/PimaS6.A12G027330/PimaS6.D12G025467/PimaS6.D09G037880/PimaS6.A12G028897/PimaS6.A11G017941/PimaS6.D12G023892/PimaS6.A08G034779/PimaS6.D09G037636/PimaS6.A02G083140/Pim…	28
GO:0006914	autophagy	0.488271	1	PimaS6.A09G041835/PimaS6.A08G034617/PimaS6.A08G033165/PimaS6.D11G011080/PimaS6.A05G004694/PimaS6.A11G015659/PimaS6.A08G035246/PimaS6.D12G024347	8
GO:0004088	carbamoyl-phosphate synthase (glutamine-hydrolyzing) activity	0.490997	1	PimaS6.D11G011033/PimaS6.D06G069742/PimaS6.D08G018897/PimaS6.D08G020600	4
GO:0004575	sucrose alpha-glucosidase activity	0.490997	1	PimaS6.D01G050659/PimaS6.A03G074330/PimaS6.A08G035435/PimaS6.A01G063271	4
GO:0010305	leaf vascular tissue pattern formation	0.490997	1	PimaS6.D01G050334/PimaS6.D09G038927/PimaS6.A05G002517/PimaS6.D05G007543	4
GO:0000275	mitochondrial proton-transporting ATP synthase complex, catalytic sector F(1)	0.49102	1	PimaS6.D06G069847/PimaS6.D05G006089	2
GO:0004332	fructose-bisphosphate aldolase activity	0.49102	1	PimaS6.D13G046093/PimaS6.D12G022998	2
GO:0004550	nucleoside diphosphate kinase activity	0.49102	1	PimaS6.A09G041771/PimaS6.D09G039233	2
GO:0009395	phospholipid catabolic process	0.49102	1	PimaS6.A11G017201/PimaS6.D01G049252	2
GO:0016132	brassinosteroid biosynthetic process	0.49102	1	PimaS6.D11G012014/PimaS6.D06G069963	2
GO:0016540	protein autoprocessing	0.49102	1	PimaS6.D06G067924/PimaS6.A06G070894	2
GO:0019509	L-methionine salvage from methylthioadenosine	0.49102	1	PimaS6.A12G026003/PimaS6.A13G054200	2
GO:0030198	extracellular matrix organization	0.49102	1	PimaS6.D05G008700/PimaS6.D11G010139	2
GO:0080143	regulation of amino acid export	0.49102	1	PimaS6.A08G033896/PimaS6.A07G066961	2
GO:0010197	polar nucleus fusion	0.491457	1	PimaS6.D07G058819/PimaS6.D04G077710/PimaS6.A11G017332	3
GO:0071249	cellular response to nitrate	0.491457	1	PimaS6.D03G080934/PimaS6.A03G073961/PimaS6.D11G010764	3
GO:0006811	ion transport	0.495897	1	PimaS6.A05G001257/PimaS6.D05G006258/PimaS6.A12G027221/PimaS6.D05G009079/PimaS6.D08G020100/PimaS6.D01G049465/PimaS6.D07G058601/PimaS6.A04G084446/PimaS6.A13G052677/PimaS6.A05G004491/PimaS6.A12G028359/PimaS6.A06G071806/PimaS6.D13G046156	13
GO:0004725	protein tyrosine phosphatase activity	0.501964	1	PimaS6.A06G071318/PimaS6.A07G066795/PimaS6.D12G024981/PimaS6.A09G041287/PimaS6.A06G071596/PimaS6.D07G059626/PimaS6.D07G061080/PimaS6.A07G067086	8
GO:0006807	nitrogen compound metabolic process	0.501964	1	PimaS6.D10G030282/PimaS6.D12G022457/PimaS6.D05G006440/PimaS6.D07G059953/PimaS6.D05G005475/PimaS6.A12G025937/PimaS6.A05G000442/PimaS6.D03G080193	8
GO:0009624	response to nematode	0.505565	1	PimaS6.A05G003232/PimaS6.D05G006159/PimaS6.A06G072871/PimaS6.D02G056278/PimaS6.D01G052044/PimaS6.D04G078728	6
GO:0006383	transcription by RNA polymerase III	0.510787	1	PimaS6.D11G011825/PimaS6.A06G072630/PimaS6.D13G046214/PimaS6.A08G035237	4
GO:0016925	protein sumoylation	0.510787	1	PimaS6.A04G083955/PimaS6.D12G022620/PimaS6.A13G054088/PimaS6.D13G047620	4
GO:0140326	ATPase-coupled intramembrane lipid transporter activity	0.510787	1	PimaS6.D12G024525/PimaS6.A12G027969/PimaS6.A05G004383/PimaS6.D10G031903	4
GO:0003725	double-stranded RNA binding	0.514658	1	PimaS6.A05G002517/PimaS6.D05G007543/PimaS6.A11G017675	3
GO:0010319	stromule	0.514658	1	PimaS6.D01G050213/PimaS6.A08G033602/PimaS6.D05G007031	3
GO:0033926	glycopeptide alpha-N-acetylgalactosaminidase activity	0.514658	1	PimaS6.D01G050659/PimaS6.A08G035435/PimaS6.A01G063271	3
GO:0106074	aminoacyl-tRNA metabolism involved in translational fidelity	0.514658	1	PimaS6.D06G069879/PimaS6.D02G056378/PimaS6.A12G028531	3
GO:0016168	chlorophyll binding	0.520122	1	PimaS6.A11G016128/PimaS6.D11G011606/PimaS6.D01G052047/PimaS6.D01G051120/PimaS6.A01G064608/PimaS6.A05G002874/PimaS6.D05G005994/PimaS6.A05G000996/PimaS6.A07G064843/PimaS6.D10G029612/PimaS6.A10G042914/PimaS6.D05G007901/PimaS6.D07G060769/PimaS6.D12G024591/PimaS6.A01G063800/PimaS6.A07G067155/PimaS6.D03G079969	17
GO:0000178	exosome (RNase complex)	0.520367	1	PimaS6.D03G079639/PimaS6.A09G041390	2
GO:0006662	glycerol ether metabolic process	0.520367	1	PimaS6.A11G016536/PimaS6.A02G082310	2
GO:0010038	response to metal ion	0.520367	1	PimaS6.D12G023850/PimaS6.D11G011751	2
GO:0010498	proteasomal protein catabolic process	0.520367	1	PimaS6.D09G038864/PimaS6.D02G058404	2
GO:0030060	L-malate dehydrogenase activity	0.520367	1	PimaS6.D01G051474/PimaS6.A01G064036	2
GO:0030322	stabilization of membrane potential	0.520367	1	PimaS6.D06G069665/PimaS6.A05G001745	2
GO:0031090	organelle membrane	0.520367	1	PimaS6.D05G006595/PimaS6.D04G077280	2
GO:0097550	transcription preinitiation complex	0.520367	1	PimaS6.D11G011825/PimaS6.A06G072630	2
GO:0005778	peroxisomal membrane	0.530217	1	PimaS6.A11G015396/PimaS6.D10G030224/PimaS6.D05G007272/PimaS6.D11G013025	4
GO:0006893	Golgi to plasma membrane transport	0.530217	1	PimaS6.A11G015963/PimaS6.A06G072618/PimaS6.D13G048521/PimaS6.A13G054938	4
GO:0031146	SCF-dependent proteasomal ubiquitin-dependent protein catabolic process	0.535495	1	PimaS6.D08G019992/PimaS6.D05G007791/PimaS6.A08G034342/PimaS6.A02G082323/PimaS6.D02G056292/PimaS6.A05G002765/PimaS6.A08G033877/PimaS6.D03G079898/PimaS6.A10G043309/PimaS6.D01G052076/PimaS6.A02G083211/PimaS6.A06G071075/PimaS6.A12G026641/PimaS6.A07G067546	14
GO:0002161	aminoacyl-tRNA editing activity	0.537279	1	PimaS6.D06G069879/PimaS6.D02G056378/PimaS6.A12G028531	3
GO:0004045	aminoacyl-tRNA hydrolase activity	0.537279	1	PimaS6.A10G043078/PimaS6.A12G029057/PimaS6.D05G005560	3
GO:0008356	asymmetric cell division	0.537279	1	PimaS6.D12G024295/PimaS6.D12G024651/PimaS6.D04G078080	3
GO:0070973	protein localization to endoplasmic reticulum exit site	0.537279	1	PimaS6.D01G049923/PimaS6.D01G049917/PimaS6.1ZG086379	3
GO:0046835	carbohydrate phosphorylation	0.542204	1	PimaS6.A06G072131/PimaS6.A06G071576/PimaS6.A05G002475/PimaS6.A03G073930/PimaS6.A01G062016	5
GO:0004519	endonuclease activity	0.542305	1	PimaS6.D04G078306/PimaS6.A06G071067/PimaS6.A05G001912/PimaS6.D10G029397/PimaS6.A03G074268/PimaS6.A09G040337/PimaS6.D04G077560/PimaS6.D12G024614	8
GO:0004866	endopeptidase inhibitor activity	0.548556	1	PimaS6.D04G076682/PimaS6.A05G004741	2
GO:0005675	transcription factor TFIIH holo complex	0.548556	1	PimaS6.D08G019967/PimaS6.A08G033944	2
GO:0006559	L-phenylalanine catabolic process	0.548556	1	PimaS6.D10G030154/PimaS6.A01G062353	2
GO:0007052	mitotic spindle organization	0.548556	1	PimaS6.A07G064942/PimaS6.D05G007609	2
GO:0009786	regulation of asymmetric cell division	0.548556	1	PimaS6.A12G027831/PimaS6.D07G059300	2
GO:0050982	detection of mechanical stimulus	0.548556	1	PimaS6.A03G074339/PimaS6.D10G029643	2
GO:0072344	rescue of stalled ribosome	0.548556	1	PimaS6.D11G011133/PimaS6.A11G015661	2
GO:0006694	steroid biosynthetic process	0.549258	1	PimaS6.A05G002109/PimaS6.D05G007129/PimaS6.D07G060127/PimaS6.A13G052890	4
GO:0005622	intracellular anatomical structure	0.555465	1	PimaS6.D01G051380/PimaS6.A05G004612/PimaS6.A12G027463/PimaS6.A05G000608/PimaS6.D09G038325/PimaS6.A04G085097/PimaS6.D06G067942/PimaS6.D12G023578	8
GO:0005381	iron ion transmembrane transporter activity	0.559283	1	PimaS6.D01G051346/PimaS6.A01G063906/PimaS6.A13G052437	3
GO:0016985	mannan endo-1,4-beta-mannosidase activity	0.559283	1	PimaS6.A01G063731/PimaS6.D01G051199/PimaS6.D04G078868	3
GO:0016984	ribulose-bisphosphate carboxylase activity	0.567884	1	PimaS6.A11G016336/PimaS6.D11G011809/PimaS6.A07G066933/PimaS6.D07G060896	4
GO:0003714	transcription corepressor activity	0.574604	1	PimaS6.A11G015756/PimaS6.D12G023345/PimaS6.A13G054235/PimaS6.D11G012486/PimaS6.A10G044561/PimaS6.A02G082069/PimaS6.D01G049155	7
GO:0005216	ion channel activity	0.574604	1	PimaS6.A05G001257/PimaS6.D05G006258/PimaS6.A12G027221/PimaS6.D03G079427/PimaS6.D08G020100/PimaS6.D07G058601/PimaS6.D13G046156	7
GO:0010114	response to red light	0.575353	1	PimaS6.D13G047031/PimaS6.D10G031570/PimaS6.A11G018413/PimaS6.A11G015510/PimaS6.A07G067155	5
GO:0000127	transcription factor TFIIIC complex	0.575557	1	PimaS6.D13G046214/PimaS6.A08G035237	2
GO:0003910	DNA ligase (ATP) activity	0.575557	1	PimaS6.A06G071318/PimaS6.D11G011851	2
GO:0005983	starch catabolic process	0.575557	1	PimaS6.D05G007348/PimaS6.D03G079848	2
GO:0006624	vacuolar protein processing	0.575557	1	PimaS6.D06G068892/PimaS6.D08G021213	2
GO:0010928	regulation of auxin mediated signaling pathway	0.575557	1	PimaS6.D13G046211/PimaS6.D09G036180	2
GO:0031053	primary miRNA processing	0.575557	1	PimaS6.A05G002517/PimaS6.D05G007543	2
GO:0031425	chloroplast RNA processing	0.575557	1	PimaS6.D04G077695/PimaS6.A09G041710	2
GO:0048040	UDP-glucuronate decarboxylase activity	0.575557	1	PimaS6.D10G032246/PimaS6.A10G045309	2
GO:2001295	malonyl-CoA biosynthetic process	0.575557	1	PimaS6.D12G023688/PimaS6.A12G027135	2
GO:0006396	RNA processing	0.576774	1	PimaS6.D11G010208/PimaS6.D05G005600/PimaS6.A01G063291/PimaS6.D03G079639/PimaS6.A04G084322/PimaS6.D10G031570/PimaS6.A05G002517/PimaS6.D12G022322/PimaS6.D01G050635/PimaS6.D08G021935/PimaS6.A10G044505/PimaS6.D10G030177/PimaS6.D07G061309/PimaS6.D05G009681/PimaS6.D11G011625/PimaS6.D13G048340/PimaS6.D08G019089/PimaS6.D12G023690/PimaS6.D12G024536	19
GO:0003727	single-stranded RNA binding	0.580641	1	PimaS6.D10G031570/PimaS6.D01G050233/PimaS6.A05G003299	3
GO:0004177	aminopeptidase activity	0.580641	1	PimaS6.D05G006595/PimaS6.A12G026108/PimaS6.A03G074377	3
GO:0009813	flavonoid biosynthetic process	0.580641	1	PimaS6.A12G028827/PimaS6.D05G007828/PimaS6.A12G028089	3
GO:0009903	chloroplast avoidance movement	0.580641	1	PimaS6.D03G080876/PimaS6.D06G068828/PimaS6.A04G085097	3
GO:0016866	intramolecular transferase activity	0.580641	1	PimaS6.D05G006319/PimaS6.D06G070336/PimaS6.A05G001323	3
GO:0044877	protein-containing complex binding	0.580641	1	PimaS6.D10G029833/PimaS6.D07G060494/PimaS6.A11G015423	3
GO:0098798	mitochondrial protein-containing complex	0.580641	1	PimaS6.D05G006835/PimaS6.A05G001814/PimaS6.A02G081970	3
GO:0009055	electron transfer activity	0.583401	1	PimaS6.A13G054889/PimaS6.A10G044235/PimaS6.D13G048473/PimaS6.D10G030767/PimaS6.D09G037003/PimaS6.A05G000865/PimaS6.A13G054203/PimaS6.D09G037664/PimaS6.D02G058279/PimaS6.D06G067857/PimaS6.A06G070831/PimaS6.A09G040912/PimaS6.D13G047754/PimaS6.A13G052573/PimaS6.A09G040190/PimaS6.A12G028840/PimaS6.D09G036521/PimaS6.A12G028409/PimaS6.A13G052568/PimaS6.D05G005888/PimaS6.A01G063997/PimaS6.D01G051438/Pim…	35
GO:0007064	mitotic sister chromatid cohesion	0.586074	1	PimaS6.A09G040303/PimaS6.A04G084148/PimaS6.D02G058017/PimaS6.A04G084157	4
GO:0016831	carboxy-lyase activity	0.586074	1	PimaS6.A01G063518/PimaS6.D02G057248/PimaS6.D02G057764/PimaS6.A12G029130	4
GO:0004518	nuclease activity	0.599285	1	PimaS6.A10G045698/PimaS6.D10G032701/PimaS6.D05G007221/PimaS6.A06G070736/PimaS6.A11G017272/PimaS6.A13G054582/PimaS6.A05G002196/PimaS6.A06G072874/PimaS6.D13G045907	9
GO:0005262	calcium channel activity	0.601331	1	PimaS6.D13G046869/PimaS6.A07G065107/PimaS6.A07G067225	3
GO:0006744	ubiquinone biosynthetic process	0.601331	1	PimaS6.D05G005383/PimaS6.D01G051400/PimaS6.A05G000350	3
GO:0015301	anion:anion antiporter activity	0.601331	1	PimaS6.A05G000252/PimaS6.A06G071123/PimaS6.D06G068200	3
GO:0046470	phosphatidylcholine metabolic process	0.601331	1	PimaS6.A06G071670/PimaS6.D06G068665/PimaS6.A06G073207	3
GO:0006306	DNA methylation	0.601357	1	PimaS6.D12G022621/PimaS6.A12G028864	2
GO:0015114	phosphate ion transmembrane transporter activity	0.601357	1	PimaS6.D02G057092/PimaS6.D05G008988	2
GO:0018022	peptidyl-lysine methylation	0.601357	1	PimaS6.D07G060759/PimaS6.A03G074911	2
GO:0036092	phosphatidylinositol-3-phosphate biosynthetic process	0.601357	1	PimaS6.D01G051154/PimaS6.D06G070460	2
GO:0042721	TIM22 mitochondrial import inner membrane insertion complex	0.601357	1	PimaS6.A12G028804/PimaS6.D11G010033	2
GO:0048441	petal development	0.601357	1	PimaS6.D11G012014/PimaS6.D01G050788	2
GO:0055088	lipid homeostasis	0.601357	1	PimaS6.A05G004900/PimaS6.D01G048938	2
GO:0060236	regulation of mitotic spindle organization	0.601357	1	PimaS6.D12G025132/PimaS6.A12G028561	2
GO:0072318	clathrin coat disassembly	0.601357	1	PimaS6.D06G067777/PimaS6.D05G007270	2
GO:0015629	actin cytoskeleton	0.601609	1	PimaS6.D01G051294/PimaS6.D13G045991/PimaS6.D05G007266/PimaS6.A12G026190/PimaS6.D07G060494/PimaS6.D09G039047/PimaS6.A11G015423	7
GO:0005249	voltage-gated potassium channel activity	0.603809	1	PimaS6.A05G001257/PimaS6.D05G006258/PimaS6.D07G058601/PimaS6.D13G046156	4
GO:1902358	sulfate transmembrane transport	0.603809	1	PimaS6.A05G000252/PimaS6.A06G071123/PimaS6.D01G051080/PimaS6.D06G068200	4
GO:0009735	response to cytokinin	0.607189	1	PimaS6.D07G060058/PimaS6.D09G038325/PimaS6.A10G044605/PimaS6.A05G002517/PimaS6.D05G007543	5
GO:0010087	phloem or xylem histogenesis	0.607189	1	PimaS6.D13G046211/PimaS6.D12G025229/PimaS6.D09G038927/PimaS6.A08G035304/PimaS6.D07G060611	5
GO:0000082	G1/S transition of mitotic cell cycle	0.610695	1	PimaS6.A01G064431	1
GO:0000304	response to singlet oxygen	0.610695	1	PimaS6.D13G046341	1
GO:0000814	ESCRT II complex	0.610695	1	PimaS6.D09G039240	1
GO:0000959	mitochondrial RNA metabolic process	0.610695	1	PimaS6.A03G074648	1
GO:0004044	amidophosphoribosyltransferase activity	0.610695	1	PimaS6.A13G053279	1
GO:0004106	chorismate mutase activity	0.610695	1	PimaS6.D11G010706	1
GO:0005047	signal recognition particle binding	0.610695	1	PimaS6.D11G010883	1
GO:0005313	L-glutamate transmembrane transporter activity	0.610695	1	PimaS6.D12G022848	1
GO:0005775	vacuolar lumen	0.610695	1	PimaS6.A03G074330	1
GO:0006471	protein ADP-ribosylation	0.610695	1	PimaS6.A11G015920	1
GO:0006863	purine nucleobase transport	0.610695	1	PimaS6.A05G002554	1
GO:0006949	syncytium formation	0.610695	1	PimaS6.D10G029912	1
GO:0009229	thiamine diphosphate biosynthetic process	0.610695	1	PimaS6.A05G000325	1
GO:0009533	chloroplast stromal thylakoid	0.610695	1	PimaS6.D06G069665	1
GO:0009943	adaxial/abaxial axis specification	0.610695	1	PimaS6.A11G015354	1
GO:0009954	proximal/distal pattern formation	0.610695	1	PimaS6.D09G037716	1
GO:0010077	maintenance of inflorescence meristem identity	0.610695	1	PimaS6.A04G085103	1
GO:0010405	arabinogalactan protein metabolic process	0.610695	1	PimaS6.A03G075327	1
GO:0010452	histone H3-K36 methylation	0.610695	1	PimaS6.D07G058602	1
GO:0010608	posttranscriptional regulation of gene expression	0.610695	1	PimaS6.A06G071075	1
GO:0016143	S-glycoside metabolic process	0.610695	1	PimaS6.A08G035117	1
GO:0016462	pyrophosphatase activity	0.610695	1	PimaS6.D12G024679	1
GO:0017070	U6 snRNA binding	0.610695	1	PimaS6.D10G030861	1
GO:0018444	translation release factor complex	0.610695	1	PimaS6.A11G014785	1
GO:0019287	isopentenyl diphosphate biosynthetic process, mevalonate pathway	0.610695	1	PimaS6.D11G013282	1
GO:0019757	glycosinolate metabolic process	0.610695	1	PimaS6.A08G035117	1
GO:0022843	voltage-gated cation channel activity	0.610695	1	PimaS6.D06G067796	1
GO:0030552	cAMP binding	0.610695	1	PimaS6.A12G027221	1
GO:0030553	cGMP binding	0.610695	1	PimaS6.A12G027221	1
GO:0033396	beta-alanine biosynthetic process via 3-ureidopropionate	0.610695	1	PimaS6.A12G025937	1
GO:0035064	methylated histone binding	0.610695	1	PimaS6.D11G013966	1
GO:0042759	long-chain fatty acid biosynthetic process	0.610695	1	PimaS6.A03G074194	1
GO:0043139	5'-3' DNA helicase activity	0.610695	1	PimaS6.D11G012716	1
GO:0045487	gibberellin catabolic process	0.610695	1	PimaS6.A13G052427	1
GO:0046656	folic acid biosynthetic process	0.610695	1	PimaS6.D04G078527	1
GO:0046688	response to copper ion	0.610695	1	PimaS6.A08G035145	1
GO:0046930	pore complex	0.610695	1	PimaS6.D06G067796	1
GO:0047134	protein-disulfide reductase (NAD(P)) activity	0.610695	1	PimaS6.A09G040693	1
GO:0051016	barbed-end actin filament capping	0.610695	1	PimaS6.A11G018293	1
GO:0051176	positive regulation of sulfur metabolic process	0.610695	1	PimaS6.D07G059262	1
GO:0051233	spindle midzone	0.610695	1	PimaS6.A07G064942	1
GO:0051289	protein homotetramerization	0.610695	1	PimaS6.D12G025324	1
GO:0070084	protein initiator methionine removal	0.610695	1	PimaS6.D11G012151	1
GO:0070402	NADPH binding	0.610695	1	PimaS6.D10G029197	1
GO:0090610	bundle sheath cell fate specification	0.610695	1	PimaS6.A08G033412	1
GO:0097367	carbohydrate derivative binding	0.610695	1	PimaS6.A12G028971	1
GO:0101005	deubiquitinase activity	0.610695	1	PimaS6.D13G046313	1
GO:0106029	tRNA pseudouridine synthase activity	0.610695	1	PimaS6.A02G082200	1
GO:1900060	negative regulation of ceramide biosynthetic process	0.610695	1	PimaS6.A07G066391	1
GO:1900458	negative regulation of brassinosteroid mediated signaling pathway	0.610695	1	PimaS6.D05G007804	1
GO:1901141	regulation of lignin biosynthetic process	0.610695	1	PimaS6.D12G022952	1
GO:1901703	protein localization involved in auxin polar transport	0.610695	1	PimaS6.D12G024525	1
GO:1903338	regulation of cell wall organization or biogenesis	0.610695	1	PimaS6.A07G065497	1
GO:0016036	cellular response to phosphate starvation	0.61477	1	PimaS6.A02G083443/PimaS6.D01G050213/PimaS6.D02G057092/PimaS6.A08G034404/PimaS6.A05G000472/PimaS6.D07G061333/PimaS6.D05G008988	7
GO:0001067	transcription regulatory region nucleic acid binding	0.617318	1	PimaS6.D12G024314/PimaS6.A12G026768/PimaS6.A12G027776/PimaS6.A04G084698/PimaS6.A08G034892/PimaS6.A08G035124/PimaS6.A01G064515/PimaS6.D04G077710/PimaS6.A05G002006/PimaS6.A01G061912/PimaS6.D03G080925/PimaS6.A10G042776/PimaS6.A06G072365/PimaS6.A11G016622/PimaS6.A11G016878/PimaS6.A11G017889/PimaS6.D03G079975	17
GO:0007275	multicellular organism development	0.6189	1	PimaS6.A10G043875/PimaS6.A02G081944/PimaS6.D10G031225/PimaS6.D13G045796/PimaS6.D09G036840/PimaS6.A13G052161/PimaS6.A09G040034/PimaS6.A13G052135/PimaS6.D13G045770/PimaS6.A06G071928/PimaS6.D11G012014/PimaS6.D12G024981/PimaS6.D11G011033/PimaS6.D06G069963/PimaS6.D06G068947/PimaS6.D02G057721/PimaS6.A02G081946/PimaS6.D06G070288/PimaS6.D08G018897/PimaS6.D08G020600/PimaS6.D02G055890/PimaS6.D05G007192/Pim…	23
GO:0005811	lipid droplet	0.621073	1	PimaS6.A07G064811/PimaS6.D05G006319/PimaS6.D06G070336/PimaS6.A05G001323	4
GO:0018231	peptidyl-S-diacylglycerol-L-cysteine biosynthetic process from peptidyl-cysteine	0.621073	1	PimaS6.D12G023637/PimaS6.A12G027082/PimaS6.D05G007070/PimaS6.D07G060281	4
GO:0030134	COPII-coated ER to Golgi transport vesicle	0.621073	1	PimaS6.D04G078169/PimaS6.A04G085130/PimaS6.D10G031157/PimaS6.A05G002623	4
GO:0043928	exonucleolytic catabolism of deadenylated mRNA	0.621073	1	PimaS6.D08G018883/PimaS6.A08G032894/PimaS6.D03G079639/PimaS6.A07G066071	4
GO:0045859	regulation of protein kinase activity	0.621073	1	PimaS6.A05G001167/PimaS6.D05G006161/PimaS6.A01G062437/PimaS6.A11G018439	4
GO:0047617	acyl-CoA hydrolase activity	0.621073	1	PimaS6.D10G029960/PimaS6.A08G034544/PimaS6.D08G020674/PimaS6.A05G001487	4
GO:0005179	hormone activity	0.621335	1	PimaS6.D07G059557/PimaS6.D05G006799/PimaS6.D03G079239	3
GO:0009567	double fertilization forming a zygote and endosperm	0.621335	1	PimaS6.D09G038821/PimaS6.D08G021423/PimaS6.1ZG086254	3
GO:0010193	response to ozone	0.621335	1	PimaS6.A06G072871/PimaS6.D11G013134/PimaS6.D09G038570	3
GO:0015095	magnesium ion transmembrane transporter activity	0.621335	1	PimaS6.D07G058820/PimaS6.A03G076169/PimaS6.A03G076302	3
GO:0016024	CDP-diacylglycerol biosynthetic process	0.621335	1	PimaS6.D11G010195/PimaS6.D03G081411/PimaS6.A03G073529	3
GO:0005459	UDP-galactose transmembrane transporter activity	0.625952	1	PimaS6.D04G078484/PimaS6.A12G025886	2
GO:0006906	vesicle fusion	0.625952	1	PimaS6.A09G041126/PimaS6.D05G007424	2
GO:0009649	entrainment of circadian clock	0.625952	1	PimaS6.A10G044678/PimaS6.D10G030496	2
GO:0042335	cuticle development	0.625952	1	PimaS6.A12G027602/PimaS6.A13G053821	2
GO:0043023	ribosomal large subunit binding	0.625952	1	PimaS6.A04G084534/PimaS6.D05G008817	2
GO:0048278	vesicle docking	0.625952	1	PimaS6.A09G041126/PimaS6.D05G007424	2
GO:0072334	UDP-galactose transmembrane transport	0.625952	1	PimaS6.D04G078484/PimaS6.A12G025886	2
GO:0009706	chloroplast inner membrane	0.630684	1	PimaS6.D02G056365/PimaS6.A12G028804/PimaS6.D07G059881/PimaS6.D01G051567/PimaS6.A11G015317/PimaS6.A09G040596/PimaS6.D09G037602/PimaS6.D06G067765	8
GO:0010252	auxin homeostasis	0.637855	1	PimaS6.D03G079014/PimaS6.D10G031000/PimaS6.D05G006650/PimaS6.A01G062679	4
GO:0006896	Golgi to vacuole transport	0.640641	1	PimaS6.D12G022851/PimaS6.A12G026344/PimaS6.A08G035870	3
GO:0009982	pseudouridine synthase activity	0.640641	1	PimaS6.A06G072977/PimaS6.D06G070109/PimaS6.A02G082200	3
GO:0045168	cell-cell signaling involved in cell fate commitment	0.640641	1	PimaS6.A01G062333/PimaS6.D05G006842/PimaS6.D01G049595	3
GO:0061077	chaperone-mediated protein folding	0.640641	1	PimaS6.D04G078139/PimaS6.D03G080705/PimaS6.D13G048465	3
GO:0004812	aminoacyl-tRNA ligase activity	0.643854	1	PimaS6.A10G045698/PimaS6.D09G038274/PimaS6.D10G032701/PimaS6.A09G041500/PimaS6.D07G058678/PimaS6.A03G076223/PimaS6.D06G069879/PimaS6.D02G056378/PimaS6.A06G071899/PimaS6.A06G072874/PimaS6.A12G027599/PimaS6.D12G024155/PimaS6.A12G028531/PimaS6.A07G066827/PimaS6.D12G022832	15
GO:0003837	beta-ureidopropionase activity	0.645746	1	PimaS6.A12G025937	1
GO:0003916	DNA topoisomerase activity	0.645746	1	PimaS6.D10G030903	1
GO:0004564	beta-fructofuranosidase activity	0.645746	1	PimaS6.A03G074330	1
GO:0004751	ribose-5-phosphate isomerase activity	0.645746	1	PimaS6.D01G051087	1
GO:0005345	purine nucleobase transmembrane transporter activity	0.645746	1	PimaS6.A05G002554	1
GO:0005483	soluble NSF attachment protein activity	0.645746	1	PimaS6.A11G015175	1
GO:0006810	transport	0.645746	1	PimaS6.D05G007804	1
GO:0008419	RNA lariat debranching enzyme activity	0.645746	1	PimaS6.D13G048921	1
GO:0009682	induced systemic resistance	0.645746	1	PimaS6.D04G076526	1
GO:0009916	alternative oxidase activity	0.645746	1	PimaS6.D04G078534	1
GO:0015562	efflux transmembrane transporter activity	0.645746	1	PimaS6.A08G034779	1
GO:0016410	N-acyltransferase activity	0.645746	1	PimaS6.A13G054533	1
GO:0016556	mRNA modification	0.645746	1	PimaS6.D04G078306	1
GO:0016799	hydrolase activity, hydrolyzing N-glycosyl compounds	0.645746	1	PimaS6.D04G077963	1
GO:0019344	cysteine biosynthetic process	0.645746	1	PimaS6.D13G048102	1
GO:0030125	clathrin vesicle coat	0.645746	1	PimaS6.D03G080778	1
GO:0030490	maturation of SSU-rRNA	0.645746	1	PimaS6.A02G083259	1
GO:0030659	cytoplasmic vesicle membrane	0.645746	1	PimaS6.A08G035246	1
GO:0030705	cytoskeleton-dependent intracellular transport	0.645746	1	PimaS6.D11G013174	1
GO:0031519	PcG protein complex	0.645746	1	PimaS6.D01G051515	1
GO:0032889	regulation of vacuole fusion, non-autophagic	0.645746	1	PimaS6.A09G041168	1
GO:0032940	secretion by cell	0.645746	1	PimaS6.A09G041126	1
GO:0032958	inositol phosphate biosynthetic process	0.645746	1	PimaS6.A11G014470	1
GO:0034473	U1 snRNA 3'-end processing	0.645746	1	PimaS6.D03G079639	1
GO:0034476	U5 snRNA 3'-end processing	0.645746	1	PimaS6.D03G079639	1
GO:0043024	ribosomal small subunit binding	0.645746	1	PimaS6.D10G030289	1
GO:0043240	Fanconi anaemia nuclear complex	0.645746	1	PimaS6.D03G079373	1
GO:0043967	histone H4 acetylation	0.645746	1	PimaS6.D11G012598	1
GO:0045165	cell fate commitment	0.645746	1	PimaS6.A05G002458	1
GO:0045824	negative regulation of innate immune response	0.645746	1	PimaS6.D12G022606	1
GO:0045995	regulation of embryonic development	0.645746	1	PimaS6.A07G064811	1
GO:0046417	chorismate metabolic process	0.645746	1	PimaS6.D11G010706	1
GO:0048509	regulation of meristem development	0.645746	1	PimaS6.D05G008358	1
GO:0051938	L-glutamate import	0.645746	1	PimaS6.D12G022848	1
GO:0060090	molecular adaptor activity	0.645746	1	PimaS6.A05G002692	1
GO:0070072	vacuolar proton-transporting V-type ATPase complex assembly	0.645746	1	PimaS6.D01G050199	1
GO:0080111	DNA demethylation	0.645746	1	PimaS6.D09G037999	1
GO:0097503	sialylation	0.645746	1	PimaS6.A08G032871	1
GO:0002237	response to molecule of bacterial origin	0.64935	1	PimaS6.A11G017383/PimaS6.A07G065081	2
GO:0004373	glycogen (starch) synthase activity	0.64935	1	PimaS6.D10G029613/PimaS6.D09G036272	2
GO:0009231	riboflavin biosynthetic process	0.64935	1	PimaS6.D03G080845/PimaS6.D04G078543	2
GO:0009863	salicylic acid mediated signaling pathway	0.64935	1	PimaS6.A09G041126/PimaS6.D02G055485	2
GO:0034755	iron ion transmembrane transport	0.64935	1	PimaS6.D01G051346/PimaS6.A01G063906	2
GO:0043039	tRNA aminoacylation	0.64935	1	PimaS6.A03G076223/PimaS6.A07G066827	2
GO:0048226	Casparian strip	0.64935	1	PimaS6.D11G014218/PimaS6.A11G018606	2
GO:0010119	regulation of stomatal movement	0.652249	1	PimaS6.A07G064914/PimaS6.D03G080876/PimaS6.A09G041126/PimaS6.D07G058819/PimaS6.A02G082834	5
GO:0090305	nucleic acid phosphodiester bond hydrolysis	0.655287	1	PimaS6.A06G071067/PimaS6.D10G032701/PimaS6.D05G007221/PimaS6.A05G001522/PimaS6.A05G001912/PimaS6.D02G057912/PimaS6.D10G029397/PimaS6.D01G049876/PimaS6.A06G070736/PimaS6.A11G017272/PimaS6.A13G054224/PimaS6.A13G054582/PimaS6.A05G002196/PimaS6.A06G072874/PimaS6.A03G074268/PimaS6.A09G041716/PimaS6.A03G075698/PimaS6.A09G040337/PimaS6.D04G077560/PimaS6.D13G045907/PimaS6.D12G024614	21
GO:0009851	auxin biosynthetic process	0.659242	1	PimaS6.D11G013281/PimaS6.D05G007192/PimaS6.A03G074585	3
GO:0009911	positive regulation of flower development	0.659242	1	PimaS6.D09G037806/PimaS6.D12G022606/PimaS6.A03G076321	3
GO:0070006	metalloaminopeptidase activity	0.659242	1	PimaS6.D13G048279/PimaS6.A13G054713/PimaS6.D11G012151	3
GO:0000307	cyclin-dependent protein kinase holoenzyme complex	0.66661	1	PimaS6.A03G075634/PimaS6.A13G054561/PimaS6.A07G065274/PimaS6.A03G074281/PimaS6.A09G042471/PimaS6.D09G039199/PimaS6.D02G057841/PimaS6.D08G021719/PimaS6.D09G039257	9
GO:0001510	RNA methylation	0.669932	1	PimaS6.A10G044505/PimaS6.D10G030177/PimaS6.A06G070866/PimaS6.D06G067893	4
GO:0009631	cold acclimation	0.669932	1	PimaS6.A10G044579/PimaS6.D10G029445/PimaS6.D02G058127/PimaS6.A03G075910	4
GO:0031982	vesicle	0.669932	1	PimaS6.D10G029833/PimaS6.D06G067777/PimaS6.D05G007270/PimaS6.A01G064060	4
GO:0032509	endosome transport via multivesicular body sorting pathway	0.669932	1	PimaS6.A05G001919/PimaS6.D05G006934/PimaS6.A10G045108/PimaS6.D09G039240	4
GO:0140534	endoplasmic reticulum protein-containing complex	0.669932	1	PimaS6.D12G024836/PimaS6.A07G066391/PimaS6.A01G062628/PimaS6.D06G069847	4
GO:0006880	intracellular sequestering of iron ion	0.671567	1	PimaS6.A09G041518/PimaS6.A13G052437	2
GO:0015630	microtubule cytoskeleton	0.671567	1	PimaS6.D13G045814/PimaS6.D13G045815	2
GO:0030026	cellular manganese ion homeostasis	0.671567	1	PimaS6.D01G052044/PimaS6.A13G052437	2
GO:0032147	activation of protein kinase activity	0.671567	1	PimaS6.D12G025132/PimaS6.A12G028561	2
GO:0043085	positive regulation of catalytic activity	0.671567	1	PimaS6.D13G047287/PimaS6.D03G079979	2
GO:0004175	endopeptidase activity	0.676844	1	PimaS6.D06G068892/PimaS6.A10G042628/PimaS6.D05G006758/PimaS6.D02G058404/PimaS6.D10G029752/PimaS6.D09G039050/PimaS6.A08G033766	7
GO:0009561	megagametogenesis	0.677137	1	PimaS6.D09G038864/PimaS6.D05G005897/PimaS6.A08G033772	3
GO:1990542	mitochondrial transmembrane transport	0.677137	1	PimaS6.D04G078172/PimaS6.D13G048256/PimaS6.A13G054690	3
GO:0008652	cellular amino acid biosynthetic process	0.677156	1	PimaS6.A05G003057/PimaS6.D05G008069/PimaS6.A13G052430/PimaS6.D05G007479/PimaS6.A05G002456/PimaS6.D13G046057/PimaS6.A09G040208/PimaS6.D11G010706/PimaS6.D01G051486	9
GO:0000015	phosphopyruvate hydratase complex	0.677641	1	PimaS6.A09G041168	1
GO:0000400	four-way junction DNA binding	0.677641	1	PimaS6.A07G066284	1
GO:0001708	cell fate specification	0.677641	1	PimaS6.A05G002458	1
GO:0002239	response to oomycetes	0.677641	1	PimaS6.A12G028827	1
GO:0004310	farnesyl-diphosphate farnesyltransferase activity	0.677641	1	PimaS6.D01G048970	1
GO:0004634	phosphopyruvate hydratase activity	0.677641	1	PimaS6.A09G041168	1
GO:0006654	phosphatidic acid biosynthetic process	0.677641	1	PimaS6.D01G049252	1
GO:0007091	metaphase/anaphase transition of mitotic cell cycle	0.677641	1	PimaS6.D05G005324	1
GO:0008484	sulfuric ester hydrolase activity	0.677641	1	PimaS6.D07G061487	1
GO:0008728	GTP diphosphokinase activity	0.677641	1	PimaS6.A12G027439	1
GO:0009225	nucleotide-sugar metabolic process	0.677641	1	PimaS6.D10G032672	1
GO:0009569	chloroplast starch grain	0.677641	1	PimaS6.D03G080931	1
GO:0010264	myo-inositol hexakisphosphate biosynthetic process	0.677641	1	PimaS6.D03G080930	1
GO:0015288	porin activity	0.677641	1	PimaS6.D06G067796	1
GO:0016297	acyl-[acyl-carrier-protein] hydrolase activity	0.677641	1	PimaS6.A04G085266	1
GO:0016668	oxidoreductase activity, acting on a sulfur group of donors, NAD(P) as acceptor	0.677641	1	PimaS6.A10G044030	1
GO:0016855	racemase and epimerase activity, acting on amino acids and derivatives	0.677641	1	PimaS6.D05G006440	1
GO:0018202	peptidyl-histidine modification	0.677641	1	PimaS6.D02G055873	1
GO:0018342	protein prenylation	0.677641	1	PimaS6.D05G008358	1
GO:0030663	COPI-coated vesicle membrane	0.677641	1	PimaS6.A10G043398	1
GO:0031976	plastid thylakoid	0.677641	1	PimaS6.D13G047287	1
GO:0034399	nuclear periphery	0.677641	1	PimaS6.D11G013277	1
GO:0034425	etioplast envelope	0.677641	1	PimaS6.D06G067796	1
GO:0034765	regulation of ion transmembrane transport	0.677641	1	PimaS6.D06G067796	1
GO:0043489	RNA stabilization	0.677641	1	PimaS6.A05G000686	1
GO:0045727	positive regulation of translation	0.677641	1	PimaS6.A08G033602	1
GO:0048188	Set1C/COMPASS complex	0.677641	1	PimaS6.D08G020835	1
GO:0051996	squalene synthase activity	0.677641	1	PimaS6.D01G048970	1
GO:0070390	transcription export complex 2	0.677641	1	PimaS6.A05G003705	1
GO:0072594	establishment of protein localization to organelle	0.677641	1	PimaS6.D11G013025	1
GO:0090307	mitotic spindle assembly	0.677641	1	PimaS6.D12G025132	1
GO:1901135	carbohydrate derivative metabolic process	0.677641	1	PimaS6.A12G028971	1
GO:1905961	protein-cysteine S-palmitoyltransferase complex	0.677641	1	PimaS6.A07G066391	1
GO:0008408	3'-5' exonuclease activity	0.685216	1	PimaS6.A08G032894/PimaS6.D01G049876/PimaS6.A13G054224/PimaS6.A09G041716	4
GO:0031624	ubiquitin conjugating enzyme binding	0.685216	1	PimaS6.A03G076282/PimaS6.D02G058506/PimaS6.D09G037562/PimaS6.A05G002264	4
GO:0008171	O-methyltransferase activity	0.687497	1	PimaS6.A03G075659/PimaS6.D08G021793/PimaS6.D10G031953/PimaS6.D12G025346/PimaS6.D02G057874/PimaS6.A12G028779/PimaS6.D04G078702/PimaS6.A01G064158/PimaS6.A12G028778	9
GO:0000470	maturation of LSU-rRNA	0.692627	1	PimaS6.A08G034702/PimaS6.D08G020838	2
GO:0000774	adenyl-nucleotide exchange factor activity	0.692627	1	PimaS6.A13G054402/PimaS6.D13G047951	2
GO:0000822	inositol hexakisphosphate binding	0.692627	1	PimaS6.D02G057092/PimaS6.D05G008988	2
GO:0004679	AMP-activated protein kinase activity	0.692627	1	PimaS6.A01G062437/PimaS6.A11G018439	2
GO:0008284	positive regulation of cell population proliferation	0.692627	1	PimaS6.A07G067129/PimaS6.D07G061091	2
GO:0042149	cellular response to glucose starvation	0.692627	1	PimaS6.A01G062437/PimaS6.A11G018439	2
GO:0044255	cellular lipid metabolic process	0.692627	1	PimaS6.D05G007496/PimaS6.D05G007487	2
GO:0048564	photosystem I assembly	0.692627	1	PimaS6.D02G058564/PimaS6.A08G033772	2
GO:0051560	mitochondrial calcium ion homeostasis	0.692627	1	PimaS6.D13G048256/PimaS6.A13G054690	2
GO:0060401	cytosolic calcium ion transport	0.692627	1	PimaS6.D13G048256/PimaS6.A13G054690	2
GO:1901800	positive regulation of proteasomal protein catabolic process	0.692627	1	PimaS6.D11G012683/PimaS6.A06G071393	2
GO:0017025	TBP-class protein binding	0.694325	1	PimaS6.D11G012683/PimaS6.D11G011825/PimaS6.A06G072630	3
GO:0031966	mitochondrial membrane	0.694325	1	PimaS6.D04G078172/PimaS6.A03G075874/PimaS6.A04G085133	3
GO:0000165	MAPK cascade	0.698322	1	PimaS6.A03G074018/PimaS6.D05G006143/PimaS6.A05G001148/PimaS6.D03G080884/PimaS6.D08G020704/PimaS6.D02G057336/PimaS6.A03G075179/PimaS6.D03G081061	8
GO:0046658	anchored component of plasma membrane	0.699283	1	PimaS6.A09G040275/PimaS6.A09G040276/PimaS6.A09G041145/PimaS6.D09G037729/PimaS6.A01G062552/PimaS6.D09G037088/PimaS6.A13G054203/PimaS6.A03G076074/PimaS6.D10G031534/PimaS6.D13G047754/PimaS6.D08G019841/PimaS6.A05G002232/PimaS6.A05G001706/PimaS6.A01G063997/PimaS6.D01G051438/PimaS6.A09G040977/PimaS6.D02G058038/PimaS6.A08G033821/PimaS6.A12G026135/PimaS6.D06G068396/PimaS6.D06G067720/PimaS6.A06G072212	22
GO:0032781	positive regulation of ATPase activity	0.699994	1	PimaS6.A06G071522/PimaS6.D10G029413/PimaS6.D06G068518/PimaS6.A10G042722	4
GO:0000156	phosphorelay response regulator activity	0.706665	1	PimaS6.D09G038325	1
GO:0000323	lytic vacuole	0.706665	1	PimaS6.D06G068892	1
GO:0002758	innate immune response-activating signal transduction	0.706665	1	PimaS6.A05G000401	1
GO:0003917	DNA topoisomerase type I (single strand cut, ATP-independent) activity	0.706665	1	PimaS6.D10G030903	1
GO:0004046	aminoacylase activity	0.706665	1	PimaS6.A03G075798	1
GO:0005795	Golgi stack	0.706665	1	PimaS6.A11G016161	1
GO:0006625	protein targeting to peroxisome	0.706665	1	PimaS6.D11G013025	1
GO:0008373	sialyltransferase activity	0.706665	1	PimaS6.A08G032871	1
GO:0009099	valine biosynthetic process	0.706665	1	PimaS6.D10G029197	1
GO:0009643	photosynthetic acclimation	0.706665	1	PimaS6.D02G058494	1
GO:0010206	photosystem II repair	0.706665	1	PimaS6.D11G013264	1
GO:0016320	endoplasmic reticulum membrane fusion	0.706665	1	PimaS6.A06G073277	1
GO:0030242	autophagy of peroxisome	0.706665	1	PimaS6.D01G051154	1
GO:0031314	extrinsic component of mitochondrial inner membrane	0.706665	1	PimaS6.D01G051400	1
GO:0034515	proteasome storage granule	0.706665	1	PimaS6.D08G021168	1
GO:0042128	nitrate assimilation	0.706665	1	PimaS6.D07G059263	1
GO:0042277	peptide binding	0.706665	1	PimaS6.D05G006595	1
GO:0043068	positive regulation of programmed cell death	0.706665	1	PimaS6.D12G024980	1
GO:0045010	actin nucleation	0.706665	1	PimaS6.A03G075468	1
GO:0045595	regulation of cell differentiation	0.706665	1	PimaS6.D12G024980	1
GO:0071042	nuclear polyadenylation-dependent mRNA catabolic process	0.706665	1	PimaS6.D03G079639	1
GO:0071423	malate transmembrane transport	0.706665	1	PimaS6.A03G075874	1
GO:0098661	inorganic anion transmembrane transport	0.706665	1	PimaS6.D05G008988	1
GO:1990316	Atg1/ULK1 kinase complex	0.706665	1	PimaS6.A05G004694	1
GO:0004222	metalloendopeptidase activity	0.706888	1	PimaS6.D05G008700/PimaS6.A07G067612/PimaS6.D07G061605/PimaS6.A05G004113/PimaS6.A02G082821/PimaS6.D13G046568/PimaS6.D04G078991/PimaS6.D11G010139/PimaS6.D11G012806/PimaS6.D07G059086/PimaS6.A04G084546	11
GO:0051539	4 iron, 4 sulfur cluster binding	0.709426	1	PimaS6.A10G044235/PimaS6.D10G030767/PimaS6.D07G059262/PimaS6.A04G085239/PimaS6.A02G083761/PimaS6.A09G040208/PimaS6.A02G082038/PimaS6.A05G003179/PimaS6.D09G037999/PimaS6.D01G052075/PimaS6.D11G014218/PimaS6.D05G005279/PimaS6.A11G018606/PimaS6.D03G080669/PimaS6.D02G057274	15
GO:0008146	sulfotransferase activity	0.710904	1	PimaS6.A12G028138/PimaS6.D12G024697/PimaS6.D03G079244/PimaS6.A13G054628/PimaS6.A05G000472/PimaS6.A02G083588/PimaS6.A10G043581	7
GO:0004839	ubiquitin activating enzyme activity	0.712558	1	PimaS6.D01G049671/PimaS6.A01G062404	2
GO:0009695	jasmonic acid biosynthetic process	0.712558	1	PimaS6.A10G043100/PimaS6.A05G001352	2
GO:0010020	chloroplast fission	0.712558	1	PimaS6.D03G079427/PimaS6.D01G050936	2
GO:0042285	xylosyltransferase activity	0.712558	1	PimaS6.D01G049617/PimaS6.D01G049620	2
GO:0045910	negative regulation of DNA recombination	0.712558	1	PimaS6.D11G011982/PimaS6.A07G066284	2
GO:0070417	cellular response to cold	0.712558	1	PimaS6.D09G038511/PimaS6.D07G061333	2
GO:0070509	calcium ion import	0.712558	1	PimaS6.D13G048256/PimaS6.A13G054690	2
GO:0016307	phosphatidylinositol phosphate kinase activity	0.714264	1	PimaS6.D02G057351/PimaS6.A03G075195/PimaS6.D06G068780/PimaS6.D06G069770	4
GO:0009640	photomorphogenesis	0.725795	1	PimaS6.D13G047031/PimaS6.D12G022997/PimaS6.A10G044678/PimaS6.A04G084196/PimaS6.A11G016515/PimaS6.A11G015510	6
GO:0036211	NA	0.726602	1	PimaS6.D01G052019/PimaS6.A10G044829/PimaS6.D01G052018	3
GO:0009501	amyloplast	0.728029	1	PimaS6.D06G068305/PimaS6.D10G029613/PimaS6.A02G082607/PimaS6.D09G036272	4
GO:0046488	phosphatidylinositol metabolic process	0.728029	1	PimaS6.D02G057351/PimaS6.A03G075195/PimaS6.D06G068780/PimaS6.D06G069770	4
GO:0090406	pollen tube	0.728029	1	PimaS6.D06G068278/PimaS6.A06G071218/PimaS6.A05G002610/PimaS6.A10G042963	4
GO:0006614	SRP-dependent cotranslational protein targeting to membrane	0.731391	1	PimaS6.D04G077759/PimaS6.D11G010883	2
GO:0010329	auxin efflux transmembrane transporter activity	0.731391	1	PimaS6.D03G079014/PimaS6.D10G031000	2
GO:0046621	negative regulation of organ growth	0.731391	1	PimaS6.D01G050788/PimaS6.A08G034726	2
GO:0070897	transcription preinitiation complex assembly	0.731391	1	PimaS6.D11G011825/PimaS6.A06G072630	2
GO:0071427	mRNA-containing ribonucleoprotein complex export from nucleus	0.731391	1	PimaS6.A04G083834/PimaS6.A05G003705	2
GO:2000377	regulation of reactive oxygen species metabolic process	0.731391	1	PimaS6.D05G006958/PimaS6.D02G055485	2
GO:0000312	plastid small ribosomal subunit	0.733076	1	PimaS6.D05G006499	1
GO:0000338	protein deneddylation	0.733076	1	PimaS6.D08G019116	1
GO:0000447	endonucleolytic cleavage in ITS1 to separate SSU-rRNA from 5.8S rRNA and LSU-rRNA from tricistronic rRNA transcript (SSU-rRNA, 5.8S rRNA, LSU-rRNA)	0.733076	1	PimaS6.D05G006650	1
GO:0008104	protein localization	0.733076	1	PimaS6.D05G006483	1
GO:0009331	glycerol-3-phosphate dehydrogenase complex	0.733076	1	PimaS6.D06G070120	1
GO:0009660	amyloplast organization	0.733076	1	PimaS6.D06G068305	1
GO:0009704	de-etiolation	0.733076	1	PimaS6.D09G036180	1
GO:0010019	chloroplast-nucleus signaling pathway	0.733076	1	PimaS6.D13G047482	1
GO:0015969	guanosine tetraphosphate metabolic process	0.733076	1	PimaS6.A12G027439	1
GO:0034511	U3 snoRNA binding	0.733076	1	PimaS6.D01G050235	1
GO:0035925	NA	0.733076	1	PimaS6.D03G079639	1
GO:0042646	plastid nucleoid	0.733076	1	PimaS6.D05G006476	1
GO:0043328	protein transport to vacuole involved in ubiquitin-dependent protein catabolic process via the multivesicular body sorting pathway	0.733076	1	PimaS6.D09G039240	1
GO:0048015	phosphatidylinositol-mediated signaling	0.733076	1	PimaS6.D01G051154	1
GO:0048354	mucilage biosynthetic process involved in seed coat development	0.733076	1	PimaS6.D03G081054	1
GO:0048830	adventitious root development	0.733076	1	PimaS6.A06G070951	1
GO:0051740	ethylene binding	0.733076	1	PimaS6.D02G055873	1
GO:0052544	defense response by callose deposition in cell wall	0.733076	1	PimaS6.D09G038570	1
GO:0060321	acceptance of pollen	0.733076	1	PimaS6.A06G072618	1
GO:0071569	protein ufmylation	0.733076	1	PimaS6.A02G082400	1
GO:0072662	protein localization to peroxisome	0.733076	1	PimaS6.D11G013025	1
GO:1900055	regulation of leaf senescence	0.733076	1	PimaS6.D12G024679	1
GO:1990110	callus formation	0.733076	1	PimaS6.D08G019860	1
GO:1990937	xylan acetylation	0.733076	1	PimaS6.D04G076799	1
GO:0005543	phospholipid binding	0.73695	1	PimaS6.A06G071051/PimaS6.A11G015016/PimaS6.A05G002559/PimaS6.D03G080778/PimaS6.D10G030400/PimaS6.A12G026434	6
GO:0035556	intracellular signal transduction	0.738347	1	PimaS6.A03G074018/PimaS6.D10G032603/PimaS6.D03G079097/PimaS6.D05G007605/PimaS6.A05G002119/PimaS6.A11G016221/PimaS6.D13G048910/PimaS6.A02G082691/PimaS6.D03G079967/PimaS6.A01G062983/PimaS6.A05G004556/PimaS6.D02G056164/PimaS6.A11G017853/PimaS6.A09G041594/PimaS6.A10G042596/PimaS6.D03G080245/PimaS6.D05G007138/PimaS6.D02G055398/PimaS6.D08G020591/PimaS6.A13G052188/PimaS6.D09G037402/PimaS6.D06G070172/Pim…	23
GO:0018345	protein palmitoylation	0.741292	1	PimaS6.D12G023637/PimaS6.A12G027082/PimaS6.D05G007070/PimaS6.D07G060281	4
GO:0035091	phosphatidylinositol binding	0.741292	1	PimaS6.D12G022577/PimaS6.D04G078636/PimaS6.A06G073363/PimaS6.D04G076391	4
GO:0000124	SAGA complex	0.741709	1	PimaS6.D05G009704/PimaS6.D07G061557/PimaS6.A05G003705	3
GO:0006612	protein targeting to membrane	0.741709	1	PimaS6.A09G041126/PimaS6.A02G082254/PimaS6.A08G034258	3
GO:0031347	regulation of defense response	0.743829	1	PimaS6.D04G076526/PimaS6.D13G045841/PimaS6.A10G044678/PimaS6.D08G021423/PimaS6.A07G065081	5
GO:0006506	GPI anchor biosynthetic process	0.747778	1	PimaS6.D07G061487/PimaS6.A11G014493/PimaS6.D12G025563/PimaS6.D11G009953/PimaS6.A11G016456/PimaS6.A11G015802	6
GO:0000137	Golgi cis cisterna	0.749164	1	PimaS6.A10G043638/PimaS6.D07G060924	2
GO:0009904	chloroplast accumulation movement	0.749164	1	PimaS6.D03G080876/PimaS6.D12G023216	2
GO:0010227	floral organ abscission	0.749164	1	PimaS6.A02G082749/PimaS6.D09G037716	2
GO:0010497	plasmodesmata-mediated intercellular transport	0.749164	1	PimaS6.A11G016536/PimaS6.A09G041405	2
GO:0071472	cellular response to salt stress	0.749164	1	PimaS6.D05G006958/PimaS6.D11G012858	2
GO:0016758	hexosyltransferase activity	0.752435	1	PimaS6.D05G007828/PimaS6.A02G083480/PimaS6.D06G068228/PimaS6.A09G039486/PimaS6.A05G002799/PimaS6.A08G033360/PimaS6.D05G007692	7
GO:0016614	oxidoreductase activity, acting on CH-OH group of donors	0.756142	1	PimaS6.D09G036599/PimaS6.D10G029852/PimaS6.D11G013432	3
GO:0071704	organic substance metabolic process	0.756142	1	PimaS6.A01G063731/PimaS6.D01G051199/PimaS6.D04G078868	3
GO:0120009	intermembrane lipid transfer	0.756142	1	PimaS6.D05G007253/PimaS6.A02G083663/PimaS6.A05G002229	3
GO:0120029	proton export across plasma membrane	0.756142	1	PimaS6.D09G036414/PimaS6.D08G019041/PimaS6.A09G039576	3
GO:0004673	protein histidine kinase activity	0.75711	1	PimaS6.A10G044678	1
GO:0005048	signal sequence binding	0.75711	1	PimaS6.D05G005111	1
GO:0006011	UDP-glucose metabolic process	0.75711	1	PimaS6.D10G032672	1
GO:0006402	mRNA catabolic process	0.75711	1	PimaS6.A11G017272	1
GO:0009247	glycolipid biosynthetic process	0.75711	1	PimaS6.A05G000472	1
GO:0009435	NAD biosynthetic process	0.75711	1	PimaS6.D07G059262	1
GO:0009641	shade avoidance	0.75711	1	PimaS6.A11G017049	1
GO:0009932	cell tip growth	0.75711	1	PimaS6.A03G075468	1
GO:0010015	root morphogenesis	0.75711	1	PimaS6.A11G017383	1
GO:0015399	NA	0.75711	1	PimaS6.D09G037880	1
GO:0032922	circadian regulation of gene expression	0.75711	1	PimaS6.D10G029445	1
GO:0033862	UMP kinase activity	0.75711	1	PimaS6.A11G017179	1
GO:0042023	DNA endoreduplication	0.75711	1	PimaS6.A01G064431	1
GO:0048467	gynoecium development	0.75711	1	PimaS6.D05G005649	1
GO:0048766	root hair initiation	0.75711	1	PimaS6.D12G022809	1
GO:0090332	stomatal closure	0.75711	1	PimaS6.D13G047090	1
GO:1990825	sequence-specific mRNA binding	0.75711	1	PimaS6.A11G014785	1
GO:0046856	phosphatidylinositol dephosphorylation	0.758278	1	PimaS6.D12G024995/PimaS6.A12G028427/PimaS6.A09G039617/PimaS6.D07G061473/PimaS6.D06G070460/PimaS6.A10G043970	6
GO:0004144	diacylglycerol O-acyltransferase activity	0.765915	1	PimaS6.A07G064811/PimaS6.A03G076007	2
GO:0008173	RNA methyltransferase activity	0.765915	1	PimaS6.A10G044505/PimaS6.D10G030177	2
GO:0030036	actin cytoskeleton organization	0.765915	1	PimaS6.A11G018293/PimaS6.D08G021921	2
GO:0048868	pollen tube development	0.765915	1	PimaS6.D05G007472/PimaS6.A11G017332	2
GO:0005978	glycogen biosynthetic process	0.766329	1	PimaS6.A05G002204/PimaS6.A02G082607/PimaS6.D13G046130/PimaS6.D06G067774	4
GO:0008654	phospholipid biosynthetic process	0.766329	1	PimaS6.A06G071670/PimaS6.D06G068665/PimaS6.D07G059025/PimaS6.D01G049890	4
GO:0006857	oligopeptide transport	0.768454	1	PimaS6.A03G075902/PimaS6.A06G072834/PimaS6.D06G069957/PimaS6.D05G006032/PimaS6.A05G001032/PimaS6.A08G032904	6
GO:0001522	pseudouridine synthesis	0.769917	1	PimaS6.A06G072977/PimaS6.D06G070109/PimaS6.A02G082200	3
GO:0003887	DNA-directed DNA polymerase activity	0.769917	1	PimaS6.D01G049876/PimaS6.D12G025491/PimaS6.D02G057274	3
GO:0016829	lyase activity	0.77191	1	PimaS6.A05G004655/PimaS6.D13G048057/PimaS6.A13G054511/PimaS6.A10G044825/PimaS6.D12G025324/PimaS6.D04G076785/PimaS6.D11G012358/PimaS6.A09G041748/PimaS6.A05G000199/PimaS6.D06G070253/PimaS6.A08G035377/PimaS6.D07G060102/PimaS6.D08G021556/PimaS6.A11G016110/PimaS6.A12G028757/PimaS6.D12G023641/PimaS6.D10G030712/PimaS6.D09G036561/PimaS6.D09G036560/PimaS6.D11G010542/PimaS6.D07G061533	21
GO:0000209	protein polyubiquitination	0.775203	1	PimaS6.D08G019111/PimaS6.A10G044671/PimaS6.A08G033112/PimaS6.D05G006102/PimaS6.A12G026180/PimaS6.D09G037562/PimaS6.A03G074263/PimaS6.D01G050399	8
GO:0009664	plant-type cell wall organization	0.775203	1	PimaS6.D12G024593/PimaS6.A12G028042/PimaS6.D05G007811/PimaS6.A05G000071/PimaS6.D13G048660/PimaS6.A13G053096/PimaS6.A03G074132/PimaS6.A02G082275	8
GO:0048511	rhythmic process	0.778117	1	PimaS6.A11G014571/PimaS6.D11G011066/PimaS6.D04G076358/PimaS6.D04G076374	4
GO:0000347	THO complex	0.77898	1	PimaS6.A04G083834	1
GO:0003984	acetolactate synthase activity	0.77898	1	PimaS6.A08G033206	1
GO:0004020	adenylylsulfate kinase activity	0.77898	1	PimaS6.A09G042154	1
GO:0005740	mitochondrial envelope	0.77898	1	PimaS6.D01G051400	1
GO:0009060	aerobic respiration	0.77898	1	PimaS6.D07G059262	1
GO:0009094	L-phenylalanine biosynthetic process	0.77898	1	PimaS6.D12G022952	1
GO:0010047	fruit dehiscence	0.77898	1	PimaS6.D07G060966	1
GO:0035196	production of miRNAs involved in gene silencing by miRNA	0.77898	1	PimaS6.A05G002517	1
GO:0045842	positive regulation of mitotic metaphase/anaphase transition	0.77898	1	PimaS6.D05G005324	1
GO:0051568	histone H3-K4 methylation	0.77898	1	PimaS6.D08G020835	1
GO:0072686	mitotic spindle	0.77898	1	PimaS6.D12G025132	1
GO:2000067	regulation of root morphogenesis	0.77898	1	PimaS6.D08G020971	1
GO:0043666	regulation of phosphoprotein phosphatase activity	0.780453	1	PimaS6.A04G085002/PimaS6.A07G064925/PimaS6.D09G038200/PimaS6.A12G029140/PimaS6.D07G061432/PimaS6.A13G054505/PimaS6.D12G025710/PimaS6.1ZG086393/PimaS6.D05G007282/PimaS6.A12G025993/PimaS6.A05G002257	11
GO:0010091	trichome branching	0.781683	1	PimaS6.D10G029445/PimaS6.D12G023803	2
GO:0045039	protein insertion into mitochondrial inner membrane	0.781683	1	PimaS6.A12G028804/PimaS6.D11G010033	2
GO:0080092	regulation of pollen tube growth	0.781683	1	PimaS6.A03G075404/PimaS6.D02G056164	2
GO:0080167	response to karrikin	0.781683	1	PimaS6.A07G067234/PimaS6.A01G062589	2
GO:0019773	proteasome core complex, alpha-subunit complex	0.783049	1	PimaS6.A03G076183/PimaS6.D02G058404/PimaS6.D10G029752	3
GO:0098588	bounding membrane of organelle	0.783049	1	PimaS6.A07G066617/PimaS6.D01G051838/PimaS6.A05G003708	3
GO:0004527	exonuclease activity	0.787497	1	PimaS6.D08G021644/PimaS6.A05G001522/PimaS6.D02G056282/PimaS6.A03G074268/PimaS6.A08G035465	5
GO:0045492	xylan biosynthetic process	0.787497	1	PimaS6.D02G057412/PimaS6.A10G045309/PimaS6.A03G075227/PimaS6.D04G076799/PimaS6.A04G085828	5
GO:0047262	polygalacturonate 4-alpha-galacturonosyltransferase activity	0.789429	1	PimaS6.A02G082535/PimaS6.A11G015901/PimaS6.D04G077040/PimaS6.A13G052940	4
GO:0008234	cysteine-type peptidase activity	0.793582	1	PimaS6.D06G070228/PimaS6.D11G013700/PimaS6.D02G056619/PimaS6.D06G068692/PimaS6.D06G070230/PimaS6.A03G074584/PimaS6.A11G018172/PimaS6.D01G050496/PimaS6.A06G071697/PimaS6.A11G015620/PimaS6.A11G014973/PimaS6.A03G075998/PimaS6.D05G007193/PimaS6.D06G070609/PimaS6.D02G055476/PimaS6.A01G063143/PimaS6.A05G002178/PimaS6.D02G055471/PimaS6.D02G055482/PimaS6.A06G073462/PimaS6.D11G013693/PimaS6.A05G002173	22
GO:0009927	histidine phosphotransfer kinase activity	0.795554	1	PimaS6.D05G008365/PimaS6.D05G005956/PimaS6.D05G005735	3
GO:0070534	protein K63-linked ubiquitination	0.796509	1	PimaS6.A09G042236/PimaS6.D04G078930	2
GO:0071806	protein transmembrane transport	0.796509	1	PimaS6.D12G023887/PimaS6.A12G027326	2
GO:0048316	seed development	0.797457	1	PimaS6.D08G021027/PimaS6.A07G066026/PimaS6.A04G085596/PimaS6.A11G015756/PimaS6.D10G030341	5
GO:0003697	single-stranded DNA binding	0.798097	1	PimaS6.D13G046590/PimaS6.A13G053034/PimaS6.A13G054582/PimaS6.D12G022833/PimaS6.A12G026325/PimaS6.A09G039861/PimaS6.A05G003299	7
GO:0000289	nuclear-transcribed mRNA poly(A) tail shortening	0.798881	1	PimaS6.A08G032894	1
GO:0005854	nascent polypeptide-associated complex	0.798881	1	PimaS6.A08G034258	1
GO:0006072	glycerol-3-phosphate metabolic process	0.798881	1	PimaS6.D06G070120	1
GO:0006101	citrate metabolic process	0.798881	1	PimaS6.A02G083761	1
GO:0008889	glycerophosphodiester phosphodiesterase activity	0.798881	1	PimaS6.A09G040056	1
GO:0010212	response to ionizing radiation	0.798881	1	PimaS6.A12G028364	1
GO:0015020	glucuronosyltransferase activity	0.798881	1	PimaS6.A05G002586	1
GO:0034647	histone demethylase activity (H3-trimethyl-K4 specific)	0.798881	1	PimaS6.A05G001275	1
GO:0034721	histone H3-K4 demethylation, trimethyl-H3-K4-specific	0.798881	1	PimaS6.A05G001275	1
GO:0042989	sequestering of actin monomers	0.798881	1	PimaS6.A07G064947	1
GO:0043171	peptide catabolic process	0.798881	1	PimaS6.D05G006595	1
GO:0046695	SLIK (SAGA-like) complex	0.798881	1	PimaS6.D05G009704	1
GO:0048443	stamen development	0.798881	1	PimaS6.D11G012014	1
GO:0048500	signal recognition particle	0.798881	1	PimaS6.D04G077759	1
GO:0140097	catalytic activity, acting on DNA	0.798881	1	PimaS6.D11G010274	1
GO:1905786	positive regulation of anaphase-promoting complex-dependent catabolic process	0.798881	1	PimaS6.D12G024823	1
GO:2000652	regulation of secondary cell wall biogenesis	0.798881	1	PimaS6.D12G022952	1
GO:0000932	P-body	0.800035	1	PimaS6.D08G018883/PimaS6.A08G032894/PimaS6.D10G031488/PimaS6.A11G015814/PimaS6.A08G034550/PimaS6.A07G066071/PimaS6.A02G082079/PimaS6.D03G079707	8
GO:0005905	clathrin-coated pit	0.800274	1	PimaS6.A06G071051/PimaS6.A11G015016/PimaS6.A05G002559/PimaS6.D10G030400	4
GO:0009965	leaf morphogenesis	0.800274	1	PimaS6.D12G022720/PimaS6.D11G012014/PimaS6.A11G016622/PimaS6.D04G078080	4
GO:0000079	regulation of cyclin-dependent protein serine/threonine kinase activity	0.805962	1	PimaS6.D09G037222/PimaS6.A09G040398/PimaS6.A05G002194/PimaS6.A11G017791/PimaS6.D08G019967/PimaS6.A08G033944	6
GO:0006099	tricarboxylic acid cycle	0.806412	1	PimaS6.A03G075006/PimaS6.A07G065332/PimaS6.D07G059226/PimaS6.D01G051474/PimaS6.A01G064036/PimaS6.D11G010005/PimaS6.A12G026453	7
GO:0009116	nucleoside metabolic process	0.807046	1	PimaS6.D01G050067/PimaS6.A01G062783/PimaS6.A09G039814/PimaS6.A13G053279/PimaS6.A01G063679	5
GO:0004089	carbonate dehydratase activity	0.80745	1	PimaS6.A05G002525/PimaS6.A13G055261/PimaS6.A04G084903	3
GO:0010499	proteasomal ubiquitin-independent protein catabolic process	0.80745	1	PimaS6.A03G076183/PimaS6.D02G058404/PimaS6.D10G029752	3
GO:0000159	protein phosphatase type 2A complex	0.809901	1	PimaS6.A07G064925/PimaS6.A12G029140/PimaS6.D07G061432/PimaS6.A13G054505/PimaS6.D12G025710/PimaS6.D05G007609/PimaS6.1ZG086393/PimaS6.D05G007282/PimaS6.A05G002257	9
GO:0006342	chromatin silencing	0.810436	1	PimaS6.A11G018412/PimaS6.D11G013966	2
GO:0032592	integral component of mitochondrial membrane	0.810436	1	PimaS6.A11G015166/PimaS6.A05G004900	2
GO:0070971	endoplasmic reticulum exit site	0.810436	1	PimaS6.A13G054554/PimaS6.D13G048100	2
GO:0005992	trehalose biosynthetic process	0.810661	1	PimaS6.D07G059569/PimaS6.A01G062190/PimaS6.A11G014741/PimaS6.A05G004238	4
GO:0032875	regulation of DNA endoreduplication	0.810661	1	PimaS6.A05G000961/PimaS6.A12G026551/PimaS6.D04G077108/PimaS6.D05G005979	4
GO:0019888	protein phosphatase regulator activity	0.81516	1	PimaS6.A04G085002/PimaS6.A07G064925/PimaS6.A07G065867/PimaS6.D09G038200/PimaS6.A12G029140/PimaS6.D07G061432/PimaS6.A13G054505/PimaS6.D12G025710/PimaS6.1ZG086393/PimaS6.D05G007282/PimaS6.A05G002257	11
GO:0016409	palmitoyltransferase activity	0.816271	1	PimaS6.D12G023637/PimaS6.A12G027082/PimaS6.A02G082254/PimaS6.D05G007070/PimaS6.D07G060281	5
GO:0000793	condensed chromosome	0.816991	1	PimaS6.D04G078080	1
GO:0001678	cellular glucose homeostasis	0.816991	1	PimaS6.A06G071576	1
GO:0003825	alpha,alpha-trehalose-phosphate synthase (UDP-forming) activity	0.816991	1	PimaS6.A01G062190	1
GO:0003994	aconitate hydratase activity	0.816991	1	PimaS6.A02G083761	1
GO:0004377	GDP-Man:Man3GlcNAc2-PP-Dol alpha-1,2-mannosyltransferase activity	0.816991	1	PimaS6.D04G077280	1
GO:0004396	hexokinase activity	0.816991	1	PimaS6.A06G071576	1
GO:0004814	arginine-tRNA ligase activity	0.816991	1	PimaS6.D12G022832	1
GO:0005536	glucose binding	0.816991	1	PimaS6.A06G071576	1
GO:0005786	signal recognition particle, endoplasmic reticulum targeting	0.816991	1	PimaS6.D04G077759	1
GO:0005881	cytoplasmic microtubule	0.816991	1	PimaS6.A02G082071	1
GO:0006312	mitotic recombination	0.816991	1	PimaS6.A13G054582	1
GO:0006420	arginyl-tRNA aminoacylation	0.816991	1	PimaS6.D12G022832	1
GO:0010152	pollen maturation	0.816991	1	PimaS6.D05G007145	1
GO:0010236	plastoquinone biosynthetic process	0.816991	1	PimaS6.1ZG086800	1
GO:0010588	cotyledon vascular tissue pattern formation	0.816991	1	PimaS6.A08G034779	1
GO:0032977	membrane insertase activity	0.816991	1	PimaS6.D11G010122	1
GO:0042175	nuclear outer membrane-endoplasmic reticulum membrane network	0.816991	1	PimaS6.D04G077280	1
GO:0045717	negative regulation of fatty acid biosynthetic process	0.816991	1	PimaS6.D05G007569	1
GO:0047274	galactinol-sucrose galactosyltransferase activity	0.816991	1	PimaS6.A08G033942	1
GO:0047780	citrate dehydratase activity	0.816991	1	PimaS6.A02G083761	1
GO:0048027	mRNA 5'-UTR binding	0.816991	1	PimaS6.A03G074895	1
GO:0048440	carpel development	0.816991	1	PimaS6.D05G005649	1
GO:0101031	chaperone complex	0.816991	1	PimaS6.D13G048465	1
GO:1901962	S-adenosyl-L-methionine transmembrane transport	0.816991	1	PimaS6.A06G072988	1
GO:0005769	early endosome	0.818757	1	PimaS6.D07G058820/PimaS6.A03G076169/PimaS6.A03G076302	3
GO:0016554	cytidine to uridine editing	0.818757	1	PimaS6.A10G045037/PimaS6.A13G055041/PimaS6.D13G048579	3
GO:0072583	clathrin-dependent endocytosis	0.818757	1	PimaS6.D10G030400/PimaS6.D06G067777/PimaS6.D05G007270	3
GO:0000226	microtubule cytoskeleton organization	0.822743	1	PimaS6.A11G016621/PimaS6.D11G012099/PimaS6.A03G075090/PimaS6.D12G024526/PimaS6.A13G054111/PimaS6.A06G070786/PimaS6.D12G023070/PimaS6.A02G082071	8
GO:0005753	mitochondrial proton-transporting ATP synthase complex	0.823506	1	PimaS6.A01G062628/PimaS6.D06G069847	2
GO:0006406	mRNA export from nucleus	0.823506	1	PimaS6.A04G083834/PimaS6.A05G003705	2
GO:0017119	Golgi transport complex	0.823506	1	PimaS6.A12G026344/PimaS6.A08G035870	2
GO:0035459	vesicle cargo loading	0.823506	1	PimaS6.A13G054554/PimaS6.D13G048100	2
GO:0045037	protein import into chloroplast stroma	0.823506	1	PimaS6.A13G052227/PimaS6.A05G000608	2
GO:0048825	cotyledon development	0.823506	1	PimaS6.D01G050659/PimaS6.D12G022809	2
GO:1902600	proton transmembrane transport	0.826952	1	PimaS6.A08G035456/PimaS6.D08G021636/PimaS6.A03G076270/PimaS6.D06G068358/PimaS6.A09G040228/PimaS6.D02G058494/PimaS6.D03G080133/PimaS6.A01G062032/PimaS6.A12G025844/PimaS6.A02G082803/PimaS6.D04G078063/PimaS6.A11G017743/PimaS6.A11G017388/PimaS6.D09G037044/PimaS6.D05G006406/PimaS6.A05G001395/PimaS6.D12G022355/PimaS6.D01G049289/PimaS6.A02G082809/PimaS6.D11G013262/PimaS6.D06G067745/PimaS6.A01G064509/Pim…	23
GO:0050790	regulation of catalytic activity	0.827532	1	PimaS6.A11G016621/PimaS6.A11G015620/PimaS6.D11G012099/PimaS6.A11G014973/PimaS6.A03G075090/PimaS6.A01G062437/PimaS6.D08G021168/PimaS6.A06G070786/PimaS6.D05G007118/PimaS6.D05G007609/PimaS6.D12G023070/PimaS6.A13G054402/PimaS6.D13G047951/PimaS6.D03G079707/PimaS6.D03G081401	15
GO:0009639	response to red or far red light	0.829492	1	PimaS6.D13G047031/PimaS6.A08G034771/PimaS6.A13G053495	3
GO:0016538	cyclin-dependent protein serine/threonine kinase regulator activity	0.830109	1	PimaS6.D09G037222/PimaS6.A09G040398/PimaS6.A05G002194/PimaS6.A11G017791	4
GO:0016579	protein deubiquitination	0.83019	1	PimaS6.A10G045018/PimaS6.A03G075252/PimaS6.A10G045005/PimaS6.A10G045006/PimaS6.A04G084923/PimaS6.D10G031948/PimaS6.D06G070609/PimaS6.A10G045052/PimaS6.A10G045010/PimaS6.A06G073462/PimaS6.D13G046313/PimaS6.D10G031917	12
GO:0009742	brassinosteroid mediated signaling pathway	0.830849	1	PimaS6.D13G046424/PimaS6.D01G049733/PimaS6.A13G054412/PimaS6.A09G041063/PimaS6.D09G037725/PimaS6.D09G038229	6
GO:0000095	S-adenosyl-L-methionine transmembrane transporter activity	0.83347	1	PimaS6.A06G072988	1
GO:0000422	autophagy of mitochondrion	0.83347	1	PimaS6.D11G011080	1
GO:0000460	maturation of 5.8S rRNA	0.83347	1	PimaS6.A05G003942	1
GO:0000775	chromosome, centromeric region	0.83347	1	PimaS6.D05G006228	1
GO:0000919	cell plate assembly	0.83347	1	PimaS6.A11G018050	1
GO:0004652	polynucleotide adenylyltransferase activity	0.83347	1	PimaS6.D10G032492	1
GO:0004831	tyrosine-tRNA ligase activity	0.83347	1	PimaS6.A11G017338	1
GO:0005347	ATP transmembrane transporter activity	0.83347	1	PimaS6.D07G059155	1
GO:0010039	response to iron ion	0.83347	1	PimaS6.A09G041518	1
GO:0010223	secondary shoot formation	0.83347	1	PimaS6.A04G085103	1
GO:0030295	protein kinase activator activity	0.83347	1	PimaS6.D12G025132	1
GO:0031124	mRNA 3'-end processing	0.83347	1	PimaS6.A02G082737	1
GO:0034715	pICln-Sm protein complex	0.83347	1	PimaS6.D12G022322	1
GO:0042176	regulation of protein catabolic process	0.83347	1	PimaS6.D08G021168	1
GO:0043574	peroxisomal transport	0.83347	1	PimaS6.D11G013025	1
GO:0051377	mannose-ethanolamine phosphotransferase activity	0.83347	1	PimaS6.D07G061487	1
GO:0070300	phosphatidic acid binding	0.83347	1	PimaS6.A12G027711	1
GO:0010274	hydrotropism	0.835758	1	PimaS6.D12G024512/PimaS6.A12G027962	2
GO:0015450	protein-transporting ATPase activity	0.835758	1	PimaS6.D12G023887/PimaS6.A12G027326	2
GO:0048767	root hair elongation	0.835758	1	PimaS6.D02G056026/PimaS6.D12G022809	2
GO:0061630	ubiquitin protein ligase activity	0.836244	1	PimaS6.A05G004267/PimaS6.D06G068330/PimaS6.A06G071280/PimaS6.D12G023716/PimaS6.D04G077915/PimaS6.A07G065923/PimaS6.D12G022851/PimaS6.D13G048227/PimaS6.D04G077199/PimaS6.D12G022500/PimaS6.D09G036872/PimaS6.A12G027173/PimaS6.A12G026344/PimaS6.A12G025985/PimaS6.A09G040060/PimaS6.D11G011133/PimaS6.A13G054924/PimaS6.A05G004168/PimaS6.D01G050443/PimaS6.A09G042236/PimaS6.D01G049364/PimaS6.D05G007732/Pim…	35
GO:0003779	actin binding	0.838841	1	PimaS6.D01G051294/PimaS6.D09G038550/PimaS6.A09G041775/PimaS6.A03G075468/PimaS6.D10G029833/PimaS6.D13G045991/PimaS6.D05G007266/PimaS6.D05G006232/PimaS6.A12G026190/PimaS6.D07G060494/PimaS6.D08G020905/PimaS6.A08G035241/PimaS6.A11G018293/PimaS6.D09G039047/PimaS6.A11G015423/PimaS6.D08G021921/PimaS6.A07G064947	17
GO:0030173	integral component of Golgi membrane	0.839191	1	PimaS6.D04G078169/PimaS6.A05G001120/PimaS6.A04G085130/PimaS6.A09G041802	4
GO:0042026	protein refolding	0.839191	1	PimaS6.A09G039416/PimaS6.D13G048895/PimaS6.A06G072232/PimaS6.D09G036210	4
GO:0006869	lipid transport	0.840673	1	PimaS6.D13G048908/PimaS6.D11G010220/PimaS6.D12G022920/PimaS6.A01G064302/PimaS6.A13G055312/PimaS6.A01G063257/PimaS6.A12G029065/PimaS6.D10G032031/PimaS6.A08G033206/PimaS6.A06G071321/PimaS6.A13G052422/PimaS6.A12G026412/PimaS6.D02G058038/PimaS6.A04G084479	14
GO:0019706	protein-cysteine S-palmitoyltransferase activity	0.841827	1	PimaS6.D12G023637/PimaS6.A12G027082/PimaS6.A02G082254/PimaS6.D05G007070/PimaS6.D07G060281	5
GO:0080008	Cul4-RING E3 ubiquitin ligase complex	0.843578	1	PimaS6.A06G071396/PimaS6.A05G002625/PimaS6.D05G007569/PimaS6.A04G083834/PimaS6.D02G058187/PimaS6.D08G020835/PimaS6.D12G023905/PimaS6.A11G015510/PimaS6.A08G032905	9
GO:0031625	ubiquitin protein ligase binding	0.844076	1	PimaS6.A12G027048/PimaS6.D12G023606/PimaS6.A08G033698/PimaS6.D08G019486/PimaS6.D08G019753/PimaS6.A13G053186/PimaS6.A01G064060	7
GO:0015035	protein-disulfide reductase activity	0.845593	1	PimaS6.A11G016536/PimaS6.D03G081098/PimaS6.D09G036521/PimaS6.A10G042798/PimaS6.D02G057820/PimaS6.A08G033687/PimaS6.A10G043638/PimaS6.D10G029495/PimaS6.A11G015989/PimaS6.A02G082310/PimaS6.A13G054758	11
GO:0008299	isoprenoid biosynthetic process	0.845971	1	PimaS6.A01G062775/PimaS6.D01G050059/PimaS6.D13G046451/PimaS6.A03G075794/PimaS6.A04G085452/PimaS6.D11G013282	6
GO:0005744	TIM23 mitochondrial import inner membrane translocase complex	0.847236	1	PimaS6.A13G054402/PimaS6.D13G047951	2
GO:0000177	cytoplasmic exosome (RNase complex)	0.848465	1	PimaS6.D03G079639	1
GO:0004435	phosphatidylinositol phospholipase C activity	0.848465	1	PimaS6.D09G037402	1
GO:0005688	U6 snRNP	0.848465	1	PimaS6.A11G015814	1
GO:0005884	actin filament	0.848465	1	PimaS6.D05G006232	1
GO:0006303	double-strand break repair via nonhomologous end joining	0.848465	1	PimaS6.D11G011851	1
GO:0007267	cell-cell signaling	0.848465	1	PimaS6.D07G059557	1
GO:0008312	7S RNA binding	0.848465	1	PimaS6.D04G077759	1
GO:0009922	fatty acid elongase activity	0.848465	1	PimaS6.A03G075085	1
GO:0016485	protein processing	0.848465	1	PimaS6.A11G014720	1
GO:0034098	VCP-NPL4-UFD1 AAA ATPase complex	0.848465	1	PimaS6.A03G074142	1
GO:0045300	acyl-[acyl-carrier-protein] desaturase activity	0.848465	1	PimaS6.A02G082968	1
GO:0046654	tetrahydrofolate biosynthetic process	0.848465	1	PimaS6.D04G078527	1
GO:0047429	nucleoside-triphosphate diphosphatase activity	0.848465	1	PimaS6.D05G008017	1
GO:0048229	gametophyte development	0.848465	1	PimaS6.D09G037999	1
GO:0051276	chromosome organization	0.848465	1	PimaS6.A12G028864	1
GO:0070847	core mediator complex	0.848465	1	PimaS6.A10G043203	1
GO:0071038	nuclear polyadenylation-dependent tRNA catabolic process	0.848465	1	PimaS6.D03G079639	1
GO:0000373	Group II intron splicing	0.849331	1	PimaS6.D08G021874/PimaS6.D02G057606/PimaS6.A11G017922	3
GO:0051119	sugar transmembrane transporter activity	0.849331	1	PimaS6.D07G059177/PimaS6.A07G065277/PimaS6.D03G080247	3
GO:0070569	uridylyltransferase activity	0.849331	1	PimaS6.A10G042905/PimaS6.A10G045675/PimaS6.D10G032672	3
GO:0061631	ubiquitin conjugating enzyme activity	0.850218	1	PimaS6.A07G065444/PimaS6.D08G019111/PimaS6.A10G044671/PimaS6.D01G049671/PimaS6.A08G033112/PimaS6.D05G006102/PimaS6.D04G078930/PimaS6.A01G062404/PimaS6.A12G026180/PimaS6.D01G050399	10
GO:0006418	tRNA aminoacylation for protein translation	0.855897	1	PimaS6.A10G045698/PimaS6.D09G038274/PimaS6.D10G032701/PimaS6.A09G041500/PimaS6.D06G069879/PimaS6.A06G071899/PimaS6.A06G072874/PimaS6.A07G066827/PimaS6.D12G022832/PimaS6.A11G017338	10
GO:0000138	Golgi trans cisterna	0.856134	1	PimaS6.A06G072881/PimaS6.D11G011769/PimaS6.A05G003938/PimaS6.D08G021862	4
GO:0051259	protein complex oligomerization	0.856134	1	PimaS6.A10G045503/PimaS6.A09G041457/PimaS6.A05G001098/PimaS6.A08G032839	4
GO:0061025	membrane fusion	0.857394	1	PimaS6.D13G045814/PimaS6.A09G041126/PimaS6.A11G017331/PimaS6.A04G084575/PimaS6.D09G037896/PimaS6.D13G045815/PimaS6.A11G015140	7
GO:0004712	protein serine/threonine/tyrosine kinase activity	0.857978	1	PimaS6.A05G004389/PimaS6.D08G020400	2
GO:0048573	photoperiodism, flowering	0.857978	1	PimaS6.D11G010208/PimaS6.D11G013966	2
GO:0008271	secondary active sulfate transmembrane transporter activity	0.858474	1	PimaS6.A05G000252/PimaS6.A06G071123/PimaS6.D06G068200	3
GO:0090630	activation of GTPase activity	0.858474	1	PimaS6.D04G078012/PimaS6.D02G056883/PimaS6.D01G051919	3
GO:0006325	chromatin organization	0.862099	1	PimaS6.A11G018412/PimaS6.A10G044678/PimaS6.A08G032869/PimaS6.D13G046111/PimaS6.D08G018860/PimaS6.D11G013966/PimaS6.D02G058336/PimaS6.A06G072766	8
GO:0003841	1-acylglycerol-3-phosphate O-acyltransferase activity	0.86211	1	PimaS6.D01G049890	1
GO:0004739	pyruvate dehydrogenase (acetyl-transferring) activity	0.86211	1	PimaS6.D01G049187	1
GO:0008134	transcription factor binding	0.86211	1	PimaS6.A08G033383	1
GO:0008353	RNA polymerase II CTD heptapeptide repeat kinase activity	0.86211	1	PimaS6.D12G025440	1
GO:0009063	cellular amino acid catabolic process	0.86211	1	PimaS6.D02G057162	1
GO:0030307	positive regulation of cell growth	0.86211	1	PimaS6.A05G001587	1
GO:0046512	sphingosine biosynthetic process	0.86211	1	PimaS6.A03G074194	1
GO:0047196	long-chain-alcohol O-fatty-acyltransferase activity	0.86211	1	PimaS6.A03G076007	1
GO:0071028	nuclear mRNA surveillance	0.86211	1	PimaS6.D03G079639	1
GO:0071035	nuclear polyadenylation-dependent rRNA catabolic process	0.86211	1	PimaS6.D03G079639	1
GO:1900426	positive regulation of defense response to bacterium	0.86211	1	PimaS6.A09G040045	1
GO:0006417	regulation of translation	0.863697	1	PimaS6.D07G059238/PimaS6.A07G065346/PimaS6.D06G068278/PimaS6.A06G071218/PimaS6.D05G006650/PimaS6.D10G031570/PimaS6.D05G007646	7
GO:0005504	fatty acid binding	0.867127	1	PimaS6.D10G032372/PimaS6.D10G032371/PimaS6.D10G032420	3
GO:0010088	phloem development	0.867127	1	PimaS6.A03G074402/PimaS6.D03G080464/PimaS6.D08G021909	3
GO:0015116	sulfate transmembrane transporter activity	0.867127	1	PimaS6.A05G000252/PimaS6.A06G071123/PimaS6.D06G068200	3
GO:0000175	3'-5'-exoribonuclease activity	0.868025	1	PimaS6.D03G079639/PimaS6.A09G041390	2
GO:0009317	acetyl-CoA carboxylase complex	0.868025	1	PimaS6.D12G023688/PimaS6.A12G027135	2
GO:0048284	organelle fusion	0.871532	1	PimaS6.A09G041126/PimaS6.A11G017331/PimaS6.A04G084575/PimaS6.D09G037896	4
GO:0006897	endocytosis	0.872907	1	PimaS6.D01G051154/PimaS6.A06G071051/PimaS6.A11G015016/PimaS6.A05G002559/PimaS6.D03G080778/PimaS6.D10G030400	6
GO:0009908	flower development	0.873528	1	PimaS6.D01G050334/PimaS6.A11G017370/PimaS6.D09G038570/PimaS6.D07G059881/PimaS6.A09G041518/PimaS6.D11G009963/PimaS6.D10G030341/PimaS6.A03G074956	8
GO:0004462	lactoylglutathione lyase activity	0.874527	1	PimaS6.A11G018297	1
GO:0005227	calcium activated cation channel activity	0.874527	1	PimaS6.A12G028359	1
GO:0006782	protoporphyrinogen IX biosynthetic process	0.874527	1	PimaS6.A01G062299	1
GO:0008540	proteasome regulatory particle, base subcomplex	0.874527	1	PimaS6.D08G021168	1
GO:0009686	gibberellin biosynthetic process	0.874527	1	PimaS6.D06G069963	1
GO:0009969	xyloglucan biosynthetic process	0.874527	1	PimaS6.D03G080355	1
GO:0010073	meristem maintenance	0.874527	1	PimaS6.D10G030341	1
GO:0016071	mRNA metabolic process	0.874527	1	PimaS6.D10G031570	1
GO:0043067	regulation of programmed cell death	0.874527	1	PimaS6.A11G016686	1
GO:0043813	phosphatidylinositol-3,5-bisphosphate 5-phosphatase activity	0.874527	1	PimaS6.D06G070460	1
GO:0044003	modulation by symbiont of host process	0.874527	1	PimaS6.D02G055583	1
GO:0044390	ubiquitin-like protein conjugating enzyme binding	0.874527	1	PimaS6.D01G050443	1
GO:0045132	meiotic chromosome segregation	0.874527	1	PimaS6.D05G006228	1
GO:0045899	positive regulation of RNA polymerase II transcription preinitiation complex assembly	0.874527	1	PimaS6.D06G069889	1
GO:0052031	modulation by symbiont of host defense response	0.874527	1	PimaS6.D02G055583	1
GO:0052042	positive regulation by symbiont of host programmed cell death	0.874527	1	PimaS6.D02G055583	1
GO:0110102	ribulose bisphosphate carboxylase complex assembly	0.874527	1	PimaS6.D13G048465	1
GO:1990726	Lsm1-7-Pat1 complex	0.874527	1	PimaS6.A11G015814	1
GO:0008272	sulfate transport	0.875309	1	PimaS6.A05G000252/PimaS6.A06G071123/PimaS6.D06G068200	3
GO:0015743	malate transport	0.875309	1	PimaS6.D06G069926/PimaS6.A08G034177/PimaS6.A07G066087	3
GO:0051787	misfolded protein binding	0.875309	1	PimaS6.A12G028272/PimaS6.D12G024836/PimaS6.D13G048895	3
GO:0018108	peptidyl-tyrosine phosphorylation	0.877414	1	PimaS6.D05G007931/PimaS6.A05G002910	2
GO:0030136	clathrin-coated vesicle	0.87786	1	PimaS6.A06G071051/PimaS6.A11G015016/PimaS6.A05G002559/PimaS6.D03G080778/PimaS6.D10G030400	5
GO:0004523	RNA-DNA hybrid ribonuclease activity	0.881581	1	PimaS6.D07G059297/PimaS6.A08G033058/PimaS6.A07G065401/PimaS6.A11G016593/PimaS6.D11G013596/PimaS6.D02G056355/PimaS6.A11G014604/PimaS6.D09G037562/PimaS6.D04G077369/PimaS6.A07G067436/PimaS6.A05G004110/PimaS6.D08G019061	12
GO:0031305	integral component of mitochondrial inner membrane	0.883041	1	PimaS6.A10G044235/PimaS6.D02G056203/PimaS6.A07G065266	3
GO:0070008	NA	0.883041	1	PimaS6.D10G032014/PimaS6.A10G045118/PimaS6.A05G002430	3
GO:0009630	gravitropism	0.885486	1	PimaS6.A05G003373/PimaS6.D08G020971/PimaS6.A10G044678/PimaS6.D03G079239	4
GO:0031072	heat shock protein binding	0.885486	1	PimaS6.A11G015756/PimaS6.D13G048895/PimaS6.A06G072232/PimaS6.A03G076175	4
GO:0000467	exonucleolytic trimming to generate mature 3'-end of 5.8S rRNA from tricistronic rRNA transcript (SSU-rRNA, 5.8S rRNA, LSU-rRNA)	0.885826	1	PimaS6.D03G079639	1
GO:0005849	mRNA cleavage factor complex	0.885826	1	PimaS6.D05G005393	1
GO:0006086	acetyl-CoA biosynthetic process from pyruvate	0.885826	1	PimaS6.D01G049187	1
GO:0006120	mitochondrial electron transport, NADH to ubiquinone	0.885826	1	PimaS6.A13G054189	1
GO:0006164	purine nucleotide biosynthetic process	0.885826	1	PimaS6.A12G026329	1
GO:0006265	DNA topological change	0.885826	1	PimaS6.D10G030903	1
GO:0008250	oligosaccharyltransferase complex	0.885826	1	PimaS6.A10G045141	1
GO:0009306	protein secretion	0.885826	1	PimaS6.D06G068305	1
GO:0015976	carbon utilization	0.885826	1	PimaS6.A05G002525	1
GO:0016272	prefoldin complex	0.885826	1	PimaS6.D01G049155	1
GO:0030906	retromer, cargo-selective complex	0.885826	1	PimaS6.D01G050675	1
GO:0034719	SMN-Sm protein complex	0.885826	1	PimaS6.D12G022322	1
GO:0040029	regulation of gene expression, epigenetic	0.885826	1	PimaS6.A02G082010	1
GO:0071669	plant-type cell wall organization or biogenesis	0.885826	1	PimaS6.A05G002456	1
GO:0006259	DNA metabolic process	0.886183	1	PimaS6.D02G057912/PimaS6.A03G075698	2
GO:0009958	positive gravitropism	0.886183	1	PimaS6.A13G052654/PimaS6.D12G022809	2
GO:0015098	molybdate ion transmembrane transporter activity	0.886183	1	PimaS6.A05G000722/PimaS6.A09G041714	2
GO:0015689	molybdate ion transport	0.886183	1	PimaS6.A05G000722/PimaS6.A09G041714	2
GO:0019432	triglyceride biosynthetic process	0.886183	1	PimaS6.A07G064811/PimaS6.A03G076007	2
GO:0042752	regulation of circadian rhythm	0.886183	1	PimaS6.A12G027490/PimaS6.D12G023852	2
GO:0061817	endoplasmic reticulum-plasma membrane tethering	0.886183	1	PimaS6.A06G072422/PimaS6.D08G020758	2
GO:0070290	N-acylphosphatidylethanolamine-specific phospholipase D activity	0.886183	1	PimaS6.D10G030074/PimaS6.D01G049252	2
GO:1900865	chloroplast RNA modification	0.886183	1	PimaS6.A03G076067/PimaS6.D02G058288	2
GO:0016779	nucleotidyltransferase activity	0.886459	1	PimaS6.D05G007789/PimaS6.D06G070296/PimaS6.A05G002763/PimaS6.A09G041820/PimaS6.A05G002204/PimaS6.D11G010074/PimaS6.D11G013205/PimaS6.D13G046130/PimaS6.A05G004255/PimaS6.D06G067774	10
GO:0009505	plant-type cell wall	0.888348	1	PimaS6.A10G044660/PimaS6.D04G078477/PimaS6.A05G002583/PimaS6.D04G076553/PimaS6.D09G037059/PimaS6.A05G001105/PimaS6.D04G078761/PimaS6.D10G029197/PimaS6.D08G021974/PimaS6.D01G049567/PimaS6.D05G007166/PimaS6.A04G085647/PimaS6.D12G025606/PimaS6.A07G065497/PimaS6.D06G069261/PimaS6.A01G063934/PimaS6.D04G078595/PimaS6.A03G076224/PimaS6.D01G051376/PimaS6.D10G031663/PimaS6.D13G048895/PimaS6.A04G085436/Pim…	23
GO:0009740	gibberellic acid mediated signaling pathway	0.89042	1	PimaS6.A09G041556/PimaS6.D07G058602/PimaS6.1ZG088140/PimaS6.A05G000229/PimaS6.A02G082220/PimaS6.D09G038330	6
GO:0016702	oxidoreductase activity, acting on single donors with incorporation of molecular oxygen, incorporation of two atoms of oxygen	0.89042	1	PimaS6.D10G029809/PimaS6.D02G055807/PimaS6.A10G043100/PimaS6.A08G035618/PimaS6.D08G021803/PimaS6.A06G073404	6
GO:0045892	negative regulation of transcription, DNA-templated	0.892047	1	PimaS6.A12G027849/PimaS6.D04G076526/PimaS6.A12G026768/PimaS6.D07G059238/PimaS6.A11G015756/PimaS6.A07G065346/PimaS6.A10G044678/PimaS6.A05G002458/PimaS6.D12G023345/PimaS6.D05G008021/PimaS6.A07G067121/PimaS6.D11G013966/PimaS6.A04G085103/PimaS6.A07G065081/PimaS6.D11G012486/PimaS6.A05G002733/PimaS6.D04G078080/PimaS6.A02G082069/PimaS6.A09G042114	19
GO:0004630	phospholipase D activity	0.894367	1	PimaS6.D10G030074/PimaS6.D01G049252	2
GO:0005787	signal peptidase complex	0.894367	1	PimaS6.A09G041820/PimaS6.D11G010074	2
GO:0005801	cis-Golgi network	0.894367	1	PimaS6.A05G002481/PimaS6.D05G007505	2
GO:0034613	cellular protein localization	0.894367	1	PimaS6.A06G072973/PimaS6.A11G015140	2
GO:0036402	proteasome-activating activity	0.894367	1	PimaS6.D11G012683/PimaS6.A06G071393	2
GO:0046910	pectinesterase inhibitor activity	0.894367	1	PimaS6.D11G010810/PimaS6.A09G041856	2
GO:0005876	spindle microtubule	0.896108	1	PimaS6.A07G064942	1
GO:0031359	integral component of chloroplast outer membrane	0.896108	1	PimaS6.A09G040286	1
GO:0034063	stress granule assembly	0.896108	1	PimaS6.A08G034550	1
GO:0034475	U4 snRNA 3'-end processing	0.896108	1	PimaS6.D03G079639	1
GO:1901371	regulation of leaf morphogenesis	0.896108	1	PimaS6.D03G079239	1
GO:0000149	SNARE binding	0.8967	1	PimaS6.A09G041126/PimaS6.A11G017331/PimaS6.D05G007424/PimaS6.A11G015016/PimaS6.A04G084575/PimaS6.D09G037896/PimaS6.A13G054554/PimaS6.D10G030400/PimaS6.D13G048100	9
GO:0031418	L-ascorbic acid binding	0.897231	1	PimaS6.D06G068478/PimaS6.D04G078946/PimaS6.A11G017039	3
GO:0006900	vesicle budding from membrane	0.898098	1	PimaS6.A11G015016/PimaS6.A13G054554/PimaS6.D10G030400/PimaS6.D13G048100	4
GO:0016602	CCAAT-binding factor complex	0.898098	1	PimaS6.D05G006600/PimaS6.D10G029777/PimaS6.D05G008528/PimaS6.D10G029236	4
GO:0048364	root development	0.898323	1	PimaS6.D01G050334/PimaS6.D02G055807/PimaS6.A05G003373/PimaS6.D10G029445/PimaS6.D08G020971/PimaS6.A12G028554/PimaS6.D12G024295/PimaS6.D03G079239/PimaS6.D09G036561/PimaS6.D03G079241/PimaS6.D01G049252/PimaS6.D02G058127/PimaS6.D08G019860/PimaS6.A03G075910	14
GO:0006486	protein glycosylation	0.899269	1	PimaS6.D02G058540/PimaS6.1ZG086679/PimaS6.D13G046314/PimaS6.D06G068228/PimaS6.A13G054744/PimaS6.A08G032871/PimaS6.D08G020051/PimaS6.D13G048310/PimaS6.A13G052695/PimaS6.A13G052152/PimaS6.A09G039486/PimaS6.A07G066617/PimaS6.A11G016161/PimaS6.A10G045141/PimaS6.A02G083797/PimaS6.D01G051838/PimaS6.A05G003708/PimaS6.D04G077280/PimaS6.D01G051839/PimaS6.D08G021862/PimaS6.D05G007692/PimaS6.D03G081401	22
GO:0003724	RNA helicase activity	0.901415	1	PimaS6.A05G004612/PimaS6.D07G060167/PimaS6.D10G030406/PimaS6.A11G017922/PimaS6.A02G083221	5
GO:0000148	1,3-beta-D-glucan synthase complex	0.901999	1	PimaS6.A05G001879/PimaS6.D11G013759	2
GO:0003843	1,3-beta-D-glucan synthase activity	0.901999	1	PimaS6.A05G001879/PimaS6.D11G013759	2
GO:0006075	(1->3)-beta-D-glucan biosynthetic process	0.901999	1	PimaS6.A05G001879/PimaS6.D11G013759	2
GO:0000779	condensed chromosome, centromeric region	0.905464	1	PimaS6.A07G064942	1
GO:0004356	glutamate-ammonia ligase activity	0.905464	1	PimaS6.D03G080193	1
GO:0005880	nuclear microtubule	0.905464	1	PimaS6.D12G025132	1
GO:0009245	lipid A biosynthetic process	0.905464	1	PimaS6.A06G071625	1
GO:0010158	abaxial cell fate specification	0.905464	1	PimaS6.A09G040813	1
GO:0017108	5'-flap endonuclease activity	0.905464	1	PimaS6.A13G054582	1
GO:0018210	peptidyl-threonine modification	0.905464	1	PimaS6.A07G066616	1
GO:0032041	NAD-dependent histone deacetylase activity (H3-K14 specific)	0.905464	1	PimaS6.D13G048725	1
GO:0051260	protein homooligomerization	0.905464	1	PimaS6.D13G048090	1
GO:0070475	rRNA base methylation	0.905464	1	PimaS6.A01G062848	1
GO:2000032	regulation of secondary shoot formation	0.905464	1	PimaS6.D03G079097	1
GO:0015267	channel activity	0.90755	1	PimaS6.D13G048016/PimaS6.A13G054472/PimaS6.D11G010924/PimaS6.A06G072456/PimaS6.A01G064447/PimaS6.A07G067505/PimaS6.A11G018677/PimaS6.D06G069642	8
GO:0009791	post-embryonic development	0.909114	1	PimaS6.D01G049733/PimaS6.D08G019860	2
GO:0022904	respiratory electron transport chain	0.909114	1	PimaS6.A10G044235/PimaS6.D10G030767	2
GO:0031491	nucleosome binding	0.909114	1	PimaS6.D11G011982/PimaS6.A08G032869	2
GO:0043572	plastid fission	0.909114	1	PimaS6.D01G050936/PimaS6.A01G063523	2
GO:0048527	lateral root development	0.909114	1	PimaS6.A07G066432/PimaS6.A03G073515	2
GO:0048653	anther development	0.909114	1	PimaS6.A10G043100/PimaS6.A12G027009	2
GO:0090158	endoplasmic reticulum membrane organization	0.909114	1	PimaS6.A06G072422/PimaS6.D08G020758	2
GO:0006338	chromatin remodeling	0.909468	1	PimaS6.A11G017893/PimaS6.A06G072680/PimaS6.A07G066292/PimaS6.D06G069797	4
GO:0045927	positive regulation of growth	0.909852	1	PimaS6.A05G001750/PimaS6.D04G078100/PimaS6.A04G085085	3
GO:0006004	fucose metabolic process	0.91171	1	PimaS6.A08G034745/PimaS6.D02G056163/PimaS6.D11G011769/PimaS6.A11G016294/PimaS6.A02G082601/PimaS6.D13G047992/PimaS6.D11G012421/PimaS6.A11G017332	8
GO:0048366	leaf development	0.91171	1	PimaS6.A12G027264/PimaS6.D05G005649/PimaS6.A09G041518/PimaS6.D11G012014/PimaS6.D13G045861/PimaS6.A12G028891/PimaS6.A08G033412/PimaS6.A13G052221	8
GO:0000103	sulfate assimilation	0.913977	1	PimaS6.A09G042154	1
GO:0006491	N-glycan processing	0.913977	1	PimaS6.A10G045666	1
GO:0010187	negative regulation of seed germination	0.913977	1	PimaS6.D02G055485	1
GO:0010582	floral meristem determinacy	0.913977	1	PimaS6.D09G037716	1
GO:0016584	nucleosome positioning	0.913977	1	PimaS6.D11G011982	1
GO:0016790	thiolester hydrolase activity	0.913977	1	PimaS6.A08G034640	1
GO:0018230	peptidyl-L-cysteine S-palmitoylation	0.913977	1	PimaS6.A02G082254	1
GO:0031369	translation initiation factor binding	0.913977	1	PimaS6.1ZG087957	1
GO:0031936	negative regulation of chromatin silencing	0.913977	1	PimaS6.D11G011982	1
GO:0033588	elongator holoenzyme complex	0.913977	1	PimaS6.A09G042492	1
GO:0033962	P-body assembly	0.913977	1	PimaS6.A08G034550	1
GO:0034620	cellular response to unfolded protein	0.913977	1	PimaS6.D13G048895	1
GO:0045839	negative regulation of mitotic nuclear division	0.913977	1	PimaS6.D05G005979	1
GO:0070413	trehalose metabolism in response to stress	0.913977	1	PimaS6.A11G014741	1
GO:0102752	1,4-alpha-glucan branching enzyme activity (using a glucosylated glycogenin as primer for glycogen synthesis)	0.913977	1	PimaS6.A02G082607	1
GO:2000012	regulation of auxin polar transport	0.913977	1	PimaS6.A05G002467	1
GO:0009736	cytokinin-activated signaling pathway	0.915039	1	PimaS6.A08G034779/PimaS6.D09G038325/PimaS6.D05G008365/PimaS6.D05G005956/PimaS6.A06G071102/PimaS6.D05G005610	6
GO:0004535	poly(A)-specific ribonuclease activity	0.915619	1	PimaS6.D08G018883/PimaS6.A08G032894/PimaS6.A07G066071	3
GO:0000266	mitochondrial fission	0.915743	1	PimaS6.D13G045814/PimaS6.D13G045815	2
GO:0005871	kinesin complex	0.915743	1	PimaS6.D13G047253/PimaS6.D11G013174	2
GO:0008097	5S rRNA binding	0.915743	1	PimaS6.A10G045704/PimaS6.D13G046618	2
GO:0071712	ER-associated misfolded protein catabolic process	0.915743	1	PimaS6.A03G074142/PimaS6.D01G050443	2
GO:0071897	DNA biosynthetic process	0.915743	1	PimaS6.D01G049876/PimaS6.D02G057274	2
GO:0000977	RNA polymerase II transcription regulatory region sequence-specific DNA binding	0.916073	1	PimaS6.D05G007412/PimaS6.A05G002388/PimaS6.A12G027575/PimaS6.A04G085334/PimaS6.D04G078380/PimaS6.A08G035102/PimaS6.D08G021280/PimaS6.A02G082507/PimaS6.D12G024134/PimaS6.D02G056505/PimaS6.A01G064431/PimaS6.A10G044476/PimaS6.A05G003544/PimaS6.A03G074956/PimaS6.A13G052367/PimaS6.A10G044992/PimaS6.D11G012485/PimaS6.A05G002974	18
GO:0001228	DNA-binding transcription activator activity, RNA polymerase II-specific	0.916387	1	PimaS6.A06G073464/PimaS6.A11G016653/PimaS6.D06G070611/PimaS6.A10G042600/PimaS6.D05G008528	5
GO:0016746	acyltransferase activity	0.919787	1	PimaS6.D08G020535/PimaS6.D10G031073/PimaS6.A08G034155/PimaS6.D11G010195/PimaS6.D03G081411/PimaS6.A08G035441/PimaS6.D09G039134/PimaS6.A06G073479/PimaS6.A08G035575/PimaS6.A03G073529/PimaS6.D09G036080/PimaS6.D08G020391/PimaS6.A09G042348/PimaS6.A10G044015/PimaS6.D08G021755/PimaS6.D08G021623/PimaS6.A06G071670/PimaS6.D06G068665/PimaS6.D05G005475/PimaS6.D08G021624/PimaS6.A03G075299/PimaS6.D12G023404/Pim…	28
GO:0008233	peptidase activity	0.919865	1	PimaS6.A03G075952/PimaS6.D06G068892/PimaS6.A06G071881/PimaS6.D11G009994/PimaS6.D02G058170/PimaS6.D08G021213/PimaS6.D12G022493/PimaS6.A12G026551/PimaS6.A12G026108/PimaS6.A02G081633/PimaS6.A01G064546/PimaS6.D13G046283/PimaS6.D09G039050/PimaS6.D01G049023/PimaS6.A05G002179/PimaS6.D13G046313/PimaS6.A02G082451/PimaS6.D01G051988/PimaS6.A09G041715/PimaS6.D09G038493	20
GO:0046854	phosphatidylinositol phosphate biosynthetic process	0.920913	1	PimaS6.D02G057351/PimaS6.A03G075195/PimaS6.D01G051154/PimaS6.D06G068780/PimaS6.D06G069770	5
GO:0051321	meiotic cell cycle	0.921048	1	PimaS6.D04G076848/PimaS6.A05G004594/PimaS6.A05G001750	3
GO:0000030	mannosyltransferase activity	0.921724	1	PimaS6.A09G039345	1
GO:0003854	3-beta-hydroxy-delta5-steroid dehydrogenase activity	0.921724	1	PimaS6.D07G060127	1
GO:0006378	mRNA polyadenylation	0.921724	1	PimaS6.D05G005393	1
GO:0016864	intramolecular oxidoreductase activity, transposing S-S bonds	0.921724	1	PimaS6.D05G008213	1
GO:0030898	microfilament motor activity	0.921724	1	PimaS6.D10G029833	1
GO:0030983	mismatched DNA binding	0.921724	1	PimaS6.A07G066284	1
GO:0031929	TOR signaling	0.921724	1	PimaS6.A12G025993	1
GO:0034504	protein localization to nucleus	0.921724	1	PimaS6.A09G040817	1
GO:0070181	small ribosomal subunit rRNA binding	0.921724	1	PimaS6.A03G074895	1
GO:0070932	histone H3 deacetylation	0.921724	1	PimaS6.D13G048725	1
GO:0071004	U2-type prespliceosome	0.921724	1	PimaS6.A11G014883	1
GO:0071556	integral component of lumenal side of endoplasmic reticulum membrane	0.921724	1	PimaS6.D03G081101	1
GO:0071944	cell periphery	0.921724	1	PimaS6.D06G069522	1
GO:0072546	EMC complex	0.921724	1	PimaS6.A06G072017	1
GO:0097428	protein maturation by iron-sulfur cluster transfer	0.921724	1	PimaS6.D01G051786	1
GO:0005788	endoplasmic reticulum lumen	0.921915	1	PimaS6.D03G079933/PimaS6.A02G082980	2
GO:0007033	vacuole organization	0.921915	1	PimaS6.D05G007804/PimaS6.A08G035246	2
GO:0032981	mitochondrial respiratory chain complex I assembly	0.921915	1	PimaS6.A06G072502/PimaS6.A05G004437	2
GO:0031969	chloroplast membrane	0.923449	1	PimaS6.D10G029490/PimaS6.A09G040596/PimaS6.A07G066657/PimaS6.D10G031570/PimaS6.D12G022999/PimaS6.D05G006339	6
GO:0030176	integral component of endoplasmic reticulum membrane	0.92441	1	PimaS6.A05G001120/PimaS6.A09G041802/PimaS6.A03G075085/PimaS6.D03G081401	4
GO:0000463	maturation of LSU-rRNA from tricistronic rRNA transcript (SSU-rRNA, 5.8S rRNA, LSU-rRNA)	0.927658	1	PimaS6.A05G004858/PimaS6.D04G076567	2
GO:0003989	acetyl-CoA carboxylase activity	0.927658	1	PimaS6.D12G023688/PimaS6.A12G027135	2
GO:0032543	mitochondrial translation	0.927658	1	PimaS6.A11G014611/PimaS6.A07G065409	2
GO:0018215	protein phosphopantetheinylation	0.928309	1	PimaS6.D12G024214/PimaS6.A12G027666/PimaS6.D01G050659/PimaS6.A05G003745/PimaS6.A11G016980/PimaS6.A10G045018/PimaS6.A08G035435/PimaS6.D05G008858/PimaS6.A03G075252/PimaS6.A10G045005/PimaS6.D12G023637/PimaS6.D12G022620/PimaS6.A12G027082/PimaS6.A04G084923/PimaS6.D11G012328/PimaS6.A02G082254/PimaS6.A09G040693/PimaS6.D10G031948/PimaS6.D06G070609/PimaS6.A10G045052/PimaS6.D05G008358/PimaS6.A01G063271/Pim…	32
GO:0005375	copper ion transmembrane transporter activity	0.928773	1	PimaS6.A05G000475	1
GO:0006878	cellular copper ion homeostasis	0.928773	1	PimaS6.D05G009367	1
GO:0009556	microsporogenesis	0.928773	1	PimaS6.A12G027009	1
GO:0010075	regulation of meristem growth	0.928773	1	PimaS6.A09G040817	1
GO:0015867	ATP transport	0.928773	1	PimaS6.D07G059155	1
GO:0030015	CCR4-NOT core complex	0.928773	1	PimaS6.A08G032894	1
GO:0031902	late endosome membrane	0.928773	1	PimaS6.D09G039240	1
GO:0045265	proton-transporting ATP synthase, stator stalk	0.928773	1	PimaS6.D11G011641	1
GO:0042393	histone binding	0.930189	1	PimaS6.D06G068814/PimaS6.D13G048389/PimaS6.D10G029776/PimaS6.D08G020835/PimaS6.A05G002733/PimaS6.A05G003544/PimaS6.D06G068661/PimaS6.A13G052367	8
GO:0000151	ubiquitin ligase complex	0.930957	1	PimaS6.D04G077996/PimaS6.D09G037562/PimaS6.A05G002264	3
GO:0003951	NAD+ kinase activity	0.933001	1	PimaS6.D03G079874/PimaS6.A02G082892	2
GO:0007005	mitochondrion organization	0.933001	1	PimaS6.A06G071013/PimaS6.A05G004900	2
GO:0035246	peptidyl-arginine N-methylation	0.933001	1	PimaS6.A05G002399/PimaS6.D05G007425	2
GO:0070122	isopeptidase activity	0.933001	1	PimaS6.D10G030861/PimaS6.D08G019116	2
GO:0000028	ribosomal small subunit assembly	0.933212	1	PimaS6.D10G030289/PimaS6.A13G054587/PimaS6.A03G074895/PimaS6.1ZG087134/PimaS6.A07G067393	5
GO:0043161	proteasome-mediated ubiquitin-dependent protein catabolic process	0.933452	1	PimaS6.A05G004168/PimaS6.A02G083587/PimaS6.D03G079245/PimaS6.D04G077445/PimaS6.D02G058404/PimaS6.D10G029752/PimaS6.D01G050399/PimaS6.D06G070558	8
GO:0000038	very long-chain fatty acid metabolic process	0.935188	1	PimaS6.A03G075085	1
GO:0000176	nuclear exosome (RNase complex)	0.935188	1	PimaS6.D03G079639	1
GO:0000974	Prp19 complex	0.935188	1	PimaS6.A09G042236	1
GO:0004693	cyclin-dependent protein serine/threonine kinase activity	0.935188	1	PimaS6.D12G025440	1
GO:0005762	mitochondrial large ribosomal subunit	0.935188	1	PimaS6.A02G081970	1
GO:0006261	DNA-dependent DNA replication	0.935188	1	PimaS6.D01G049876	1
GO:0010044	response to aluminum ion	0.935188	1	PimaS6.A12G028364	1
GO:0015018	galactosylgalactosylxylosylprotein 3-beta-glucuronosyltransferase activity	0.935188	1	PimaS6.A06G070984	1
GO:0030050	vesicle transport along actin filament	0.935188	1	PimaS6.D10G029833	1
GO:0034427	nuclear-transcribed mRNA catabolic process, exonucleolytic, 3'-5'	0.935188	1	PimaS6.D03G079639	1
GO:0043233	NA	0.935188	1	PimaS6.D03G079639	1
GO:0071458	integral component of cytoplasmic side of endoplasmic reticulum membrane	0.935188	1	PimaS6.D03G081101	1
GO:0097027	ubiquitin-protein transferase activator activity	0.935188	1	PimaS6.D12G024823	1
GO:1904668	positive regulation of ubiquitin protein ligase activity	0.935188	1	PimaS6.D12G024823	1
GO:0016788	hydrolase activity, acting on ester bonds	0.935351	1	PimaS6.A05G001620/PimaS6.D05G006640/PimaS6.A02G082384/PimaS6.D02G056369/PimaS6.D05G008182/PimaS6.D05G005564/PimaS6.A11G017201/PimaS6.A03G075331/PimaS6.A12G026007/PimaS6.D13G045815/PimaS6.A04G084033/PimaS6.A05G001912/PimaS6.D10G029397/PimaS6.D09G036624/PimaS6.D01G051191/PimaS6.D13G048921/PimaS6.D05G009666/PimaS6.A09G040337/PimaS6.A01G063737/PimaS6.D09G038337/PimaS6.D11G012124/PimaS6.D01G051367/Pim…	23
GO:0016459	myosin complex	0.935471	1	PimaS6.D10G029833/PimaS6.A08G035241/PimaS6.A01G064162	3
GO:0031267	small GTPase binding	0.937048	1	PimaS6.A02G082699/PimaS6.D04G078012/PimaS6.D03G080236/PimaS6.A11G014604/PimaS6.D04G077216/PimaS6.D11G010058/PimaS6.D02G056883/PimaS6.A05G004252/PimaS6.D10G032475/PimaS6.D01G051919/PimaS6.A10G045440/PimaS6.A05G003570	12
GO:0030163	protein catabolic process	0.937094	1	PimaS6.D11G012683/PimaS6.A11G014720/PimaS6.A06G071393/PimaS6.D08G021168	4
GO:0017004	cytochrome complex assembly	0.937968	1	PimaS6.A03G075918/PimaS6.D13G047555	2
GO:0045489	pectin biosynthetic process	0.93971	1	PimaS6.A02G082535/PimaS6.A11G015901/PimaS6.A13G052940	3
GO:0030433	ubiquitin-dependent ERAD pathway	0.940871	1	PimaS6.A12G028272/PimaS6.D12G024836/PimaS6.A05G002692/PimaS6.D06G069889	4
GO:0006301	postreplication repair	0.941025	1	PimaS6.D04G078930	1
GO:0019905	syntaxin binding	0.941025	1	PimaS6.A08G034599	1
GO:0030686	90S preribosome	0.941025	1	PimaS6.D05G006650	1
GO:0032991	protein-containing complex	0.941025	1	PimaS6.D13G046424	1
GO:0070013	intracellular organelle lumen	0.941025	1	PimaS6.D03G079639	1
GO:0080156	mitochondrial mRNA modification	0.941025	1	PimaS6.A10G045037	1
GO:1902584	positive regulation of response to water deprivation	0.941025	1	PimaS6.D12G022720	1
GO:0003774	cytoskeletal motor activity	0.941032	1	PimaS6.D01G050505/PimaS6.D10G029833/PimaS6.A02G083535/PimaS6.A01G063146/PimaS6.A06G071522/PimaS6.D10G029413/PimaS6.D06G068518/PimaS6.A08G035241/PimaS6.A10G042722/PimaS6.A01G064162/PimaS6.A09G041167	11
GO:0009910	negative regulation of flower development	0.942584	1	PimaS6.A01G061912/PimaS6.D11G013966	2
GO:0010215	cellulose microfibril organization	0.942584	1	PimaS6.A02G082111/PimaS6.D10G031534	2
GO:0016274	protein-arginine N-methyltransferase activity	0.942584	1	PimaS6.A05G002399/PimaS6.D05G007425	2
GO:0046940	nucleoside monophosphate phosphorylation	0.942584	1	PimaS6.A07G065613/PimaS6.A11G017179	2
GO:0006833	water transport	0.943689	1	PimaS6.D13G048016/PimaS6.D11G010924/PimaS6.A01G064447	3
GO:0043130	ubiquitin binding	0.94591	1	PimaS6.A11G016650/PimaS6.D12G022325/PimaS6.A06G073201/PimaS6.A12G025816/PimaS6.A12G026551/PimaS6.A08G035543/PimaS6.D09G039240	7
GO:0005686	U2 snRNP	0.946336	1	PimaS6.D09G037394	1
GO:0010162	seed dormancy process	0.946336	1	PimaS6.A07G067121	1
GO:0010315	auxin efflux	0.946336	1	PimaS6.D10G031000	1
GO:0010997	anaphase-promoting complex binding	0.946336	1	PimaS6.D12G024823	1
GO:0022618	ribonucleoprotein complex assembly	0.946336	1	PimaS6.A10G045704	1
GO:0030976	thiamine pyrophosphate binding	0.946336	1	PimaS6.D02G057162	1
GO:0048510	regulation of timing of transition from vegetative to reproductive phase	0.946336	1	PimaS6.D05G007266	1
GO:0048038	quinone binding	0.947812	1	PimaS6.A12G027659/PimaS6.D12G024208/PimaS6.A03G073714/PimaS6.A08G035050	4
GO:0004185	serine-type carboxypeptidase activity	0.950028	1	PimaS6.A05G003444/PimaS6.A04G085402/PimaS6.A05G004977/PimaS6.D05G008453/PimaS6.D10G032014/PimaS6.D02G057338/PimaS6.D10G032015/PimaS6.A10G045118/PimaS6.A05G002430	9
GO:0006400	tRNA modification	0.950853	1	PimaS6.A05G003179/PimaS6.D09G037625	2
GO:0051017	actin filament bundle assembly	0.950853	1	PimaS6.D01G051294/PimaS6.A12G026190	2
GO:0000781	chromosome, telomeric region	0.951169	1	PimaS6.D05G005222	1
GO:0004659	prenyltransferase activity	0.951169	1	PimaS6.D02G058077	1
GO:0005832	chaperonin-containing T-complex	0.951169	1	PimaS6.D12G024228	1
GO:0006298	mismatch repair	0.951169	1	PimaS6.A07G066284	1
GO:0008180	COP9 signalosome	0.951169	1	PimaS6.D08G019116	1
GO:0030904	retromer complex	0.951169	1	PimaS6.A07G066160	1
GO:0055028	cortical microtubule	0.951169	1	PimaS6.D12G025132	1
GO:0005681	spliceosomal complex	0.952356	1	PimaS6.D11G010208/PimaS6.A09G042236/PimaS6.D06G070609/PimaS6.D10G030861/PimaS6.D07G060167/PimaS6.A06G073462/PimaS6.A11G015814/PimaS6.D11G012809/PimaS6.D11G012716	9
GO:0016607	nuclear speck	0.95421	1	PimaS6.A05G004594/PimaS6.A05G001750/PimaS6.D13G048768	3
GO:0051085	chaperone cofactor-dependent protein refolding	0.95421	1	PimaS6.A06G071226/PimaS6.D13G048895/PimaS6.A06G072232	3
GO:0004499	N,N-dimethylaniline monooxygenase activity	0.954548	1	PimaS6.A05G000401/PimaS6.D01G051398	2
GO:0000963	mitochondrial RNA processing	0.955567	1	PimaS6.A01G062456	1
GO:0006370	7-methylguanosine mRNA capping	0.955567	1	PimaS6.A06G071318	1
[truncated: 258 more rows]

## Sheet: 3. PS7_GO
ID	Description	pvalue	p.adjust	qvalue	geneID	Count
[truncated: 1,457 more rows]

## Sheet: 4. PS6_GO
ID	Description	pvalue	p.adjust	geneID	Count
[truncated: 993 more rows]

[truncated: 8 more sheets: 5. GO_differential, 6. Arabidopsis_orth, 7.Ara_orth_description, 8. ClueGO Results, 9. Complete Metabolomics, 9.1 Diff metabolites, 9.2 Metabolite ID, 10.MS_Pathways_analysis]
